# Supplementary material for: Exploring blood alterations in chronic kidney disease and haemodialysis using metabolomics
Source: Sci Rep. 2020 Nov 11;10:19502. doi: 10.1038/s41598-020-76524-1 (PMC7658362; doi:10.1038/s41598-020-76524-1)
Supplement: Supplementary file 2 — Supplementary Information 2. [file 41598_2020_76524_MOESM2_ESM.xlsx]

## Sheet: final
Name	Chemical Class	m/z	Retention time (min)	Mode	Chromatographic Peak Width (min)	Retention Time Error (mins)	Mass Error (ppm)	Formula	Adducts	Isotope Distribution	Isotope Similarity	Identification Score	Mean	Median	Standard Deviation	Kurtosis	Skewness	Minimum	Maximum	Lower 95%	Upper 95%	Atom count	Heavy atom count	Asymmetric atom count	Rotatable bond count	Ring count	Aromatic ring count	Hetero ring count	FSP3	Topological polar surface area [Å^2]	Hydrogen bond acceptor count	Hydrogen bond donor count	Polarizability [Å^3]	Molar refractivity [cm^3/mol]	Molar mass [g/mol]	Exact mass [Da]	Composition	Lipinski's rule of five	Formal charge	Solubility category	Strongest basic pKa	Strongest acidic pKa	Isoelectric point	logP	Intrinsic solubility	Van der Waals volume [Å^3]	Maximum projection radius [Å]	Minimum projection radius [Å]	Maximum projection area [Å^2]
(-)-EPINEPHRINE, R-(-)-ADRENALIN	(Poly)alcohols	204.067	2.13685	ZICpHILIC-	0.739033	0.107933	2.0447	C9H13NO3	M-H, M+Na-2H	100 - 12.7 - 2.16	97.0432	40.3	551.187	294.449	617.214	6.71028	2.35481	24.3923	3653.59	447.672	654.702	26	13	1	3	1	1	0	0.33	72.72	4	4	19.21	49.23	183.207	183.09	C (59%), H (7.15%), N (7.65%), O (26.2%)	true	0	High	8.91	9.69	9.1	-0.43	-0.02	170.93	6.3	3.82	58.37
(S)-(-)-L-MALIC ACID	Organic acids	133.014	1.21263	RP-	0.201567	0.0326333	0.65783	C4H6O5	M-H2O-H, M-H	100 - 0.827 - 0.252	95.6327	41.5	220.004	181.967	150.938	26.6677	4.35652	90.2637	1370.7	194.689	245.318	15	9	1	3	0	0	0	0.5	94.83	5	3	10.12	24.88	134.087	134.022	C (35.83%), H (4.51%), O (59.66%)	true	0	High	N/A	3.2	N/A	-1.11	0.46	109.28	4.59	3	39.02
10-HYDROXYDECANOIC ACID	Lipids/lipid-related	187.134	7.17555	RP-	0.411067	0.04555	-0.534207	C10H20O3	M-H2O-H, M-H	100 - 7.38 - 0.284	95.8379	46.8	53.2393	42.852	28.1336	2.62611	1.55104	17.2426	163.477	48.5209	57.9577	33	13	0	9	0	0	0	0.9	57.53	3	2	20.29	51.41	188.267	188.141	C (63.8%), H (10.71%), O (25.49%)	true	0	High	-1.99	4.95	1.48	2.15	-1.87	200.42	8.78	3.78	71.85
11B-HYDROXYANDROSTENEDIONE	Steroids	303.195	8.2629	RP+	0.1511	0.0729	-0.905637	C19H26O3	M+H	100 - 16.9	94.3304	44.9	24.9833	23.6446	12.5652	1.40121	0.861949	4.41984	74.7875	22.876	27.0907	48	22	6	0	4	0	0	0.79	54.37	3	1	33.33	85.2	302.414	302.188	C (75.46%), H (8.67%), O (15.87%)	true	0	High	N/A	14.88	N/A	2.62	-3.04	295.43	6.77	4.41	85.14
11B-HYDROXYEPIANDROSTERONE	Steroids	289.216	8.06143	RP+	0.117533	-0.0985667	-0.183211	C19H30O3	M+H-H2O	100 - 6.26	85.7039	42.1	36.0087	17.8223	48.9768	9.51091	2.91896	2.07132	275.549	27.7947	44.2227	52	22	8	0	4	0	0	0.95	57.53	3	2	34.12	85.4	306.446	306.219	C (74.47%), H (9.87%), O (15.66%)	true	0	High	-1.36	14.89	6.77	2.46	-2.64	309.83	7.05	4.47	88.13
11-KETOETIOCHOLANOLONE	Steroids	287.2	8.59868	RP+	0.20145	-0.0913167	-0.487418	C19H28O3	M+H-H2O	100 - 16.4	93.8959	44.3	21.5204	10.7174	24.3246	2.71759	1.72605	0	112.515	17.4409	25.5999	50	22	7	0	4	0	0	0.89	54.37	3	1	33.58	84.48	304.43	304.204	C (74.96%), H (9.27%), O (15.77%)	true	0	High	-1.36	N/A	N/A	2.84	-2.56	303.24	6.27	4.45	79.74
15B-HYDROXYTESTOSTERONE	Steroids	269.191	6.58407	RP+	0.218217	-0.00593333	2.5907	C19H28O3	M+H-2H2O	100 - 18.8 - 2.09	97.5058	55.3	38.9148	29.5771	33.0588	5.93497	2.13473	4.19163	209.326	33.3704	44.4592	50	22	7	0	4	0	0	0.84	57.53	3	2	33.88	85.98	304.43	304.204	C (74.96%), H (9.27%), O (15.77%)	true	0	Moderate	N/A	14.41	N/A	1.98	-3.78	302	7.15	4.19	86.9
17A-HYDROXYPROGESTERONE	Steroids	331.226	9.89127	RP+	0.117533	0.121267	-3.34941	C21H30O3	M+H	100 - 34.9	89.0184	42	8.76252	8.24825	5.71021	2.69191	1.28356	0.607119	33.5577	7.80485	9.7202	54	24	6	1	4	0	0	0.81	54.37	3	1	37.01	94.11	330.468	330.219	C (76.33%), H (9.15%), O (14.52%)	true	0	Low	N/A	12.7	N/A	3.4	-4.67	329.85	7.73	4.37	93.25
19-HYDROXYANDROSTENEDIONE	Steroids	303.194	7.44023	RP+	0.117533	0.200233	-3.78983	C19H26O3	M+H	100 - 28.8	91.8253	40	9.40792	5.75202	9.49932	3.99308	1.85812	0	48.5279	7.81476	11.0011	48	22	5	1	4	0	0	0.79	54.37	3	1	33.33	85.38	302.414	302.188	C (75.46%), H (8.67%), O (15.87%)	true	0	High	-0.97	N/A	N/A	2.65	-3.1	295.32	6.77	4.1	83.25
19-HYDROXYTESTOSTERONE	Steroids	305.211	6.8862	RP+	0.1007	0.0162	0.832727	C19H28O3	M+H	100 - 16.1	93.6482	51.2	18.1853	11.8398	21.3115	9.02836	2.70963	0.411458	131.66	14.6111	21.7595	50	22	6	1	4	0	0	0.84	57.53	3	2	33.88	86.2	304.43	304.204	C (74.96%), H (9.27%), O (15.77%)	true	0	High	-0.62	N/A	N/A	2.08	-2.9	302	7.13	4.13	85.5
1-HYDROXY-2-NAPHTHOATE	Organic acids	187.04	9.40065	RP-	0.26875	0.12065	0.550237	C11H8O3	M-H	100 - 12.4	98.5804	44.4	30.7182	2.95339	159.919	33.3056	5.85768	0.653	1075.94	3.89772	57.5387	22	14	0	1	2	2	0	0	57.53	3	2	20.76	51.75	188.182	188.047	C (70.21%), H (4.29%), O (25.51%)	true	0	High	N/A	2.7	N/A	2.97	-3	161.49	5.82	3.88	62.41
1-METHYL-6,7-DIHYDROXY-1,2,3,4-TETRAHYDROISOQUINOLINE	Amino acids	180.102	2.03457	RP+	0.100717	0.0445667	-1.21443	C10H13NO2	M+H	100 - 2.02	90.7546	40.9	13.9621	10.5539	9.4329	3.93605	1.82678	3.59751	58.7118	12.3801	15.5441	26	13	1	0	2	1	1	0.4	52.49	3	3	19.62	51	179.219	179.095	C (67.02%), H (7.31%), N (7.82%), O (17.85%)	true	0	High	8.49	9.52	8.96	1.07	-0.52	168.01	5.1	4.16	59.43
1-METHYLADENOSINE	Nucleosides/analogs	282.12	3.22652	RP+	0.0839333	0.0565167	-0.290837	C11H15N5O4	M+H	100 - 14.1 - 2.06	99.5626	43.6	27.807	13.8938	128.942	127.23	11.1258	0	1504.18	6.18184	49.4322	35	20	4	2	3	2	3	0.55	127.19	8	4	25.74	79.1	281.272	281.112	C (46.97%), H (5.38%), N (24.9%), O (22.75%)	true	0	High	5.72	12.45	9.08	-2.09	-1.4	233.35	6.85	4.63	78.03
1-METHYL-L-HISTIDINE	Amino acids	168.078	9.2085	ZICpHILIC-	0.772733	0.2382	0.527441	C7H11N3O2	M-H	100 - 8.92	99.2568	42.4	892.391	672.32	861.515	5.03556	1.96451	53.3758	5169.07	747.904	1036.88	23	12	1	3	1	1	1	0.43	81.14	4	2	16.52	42.96	169.184	169.085	C (49.7%), H (6.55%), N (24.84%), O (18.91%)	true	0	High	9.41	1.92	7.82	-3.4	0.07	152.5	5.38	3.69	51.96
1-OLEOYL-RAC-GLYCEROL	Lipids/lipid-related	357.299	15.0787	RP+	0.386167	0.138717	-3.47187	C21H40O4	M+H-H2O, M+H, M+Na	100 - 11.3 - 2.04 - 0.0514	89.2184	43.1	920.731	442.13	1330.18	11.4967	3.25421	132.012	7698.59	697.642	1143.82	65	25	1	19	0	0	0	0.86	66.76	3	2	41.17	104.43	356.547	356.293	C (70.74%), H (11.31%), O (17.95%)	false	0	Low	N/A	13.62	N/A	5.61	-7.29	389.13	12.93	6.72	127.72
2,3-DIHYDROXYBENZOIC ACID	Organic acids	153.019	5.04233	RP-	0.268783	0.122333	-3.42404	C7H6O4	M-H	100 - 0.216 - 0.157	92.1893	40.5	293.497	262.51	161.422	6.5879	2.18795	81.7266	1094.26	266.425	320.57	17	11	0	1	1	1	0	0	77.76	4	3	13.97	37.28	154.121	154.027	C (54.55%), H (3.92%), O (41.52%)	true	0	High	N/A	2.56	N/A	1.67	-0.68	126.68	4.81	3.82	49
2',4'-DIHYDROXYACETOPHENONE	Not defined	151.04	6.26848	RP-	0.218367	-0.0815167	-2.76876	C8H8O3	M-H	100 - 1.31 - 0.789 - 0.0109	92.9587	42.8	131.366	53.7843	191.886	5.47966	2.28185	1.65353	1029.16	99.1842	163.548	19	11	0	1	1	1	0	0.13	57.53	3	2	15.29	40.42	152.149	152.047	C (63.15%), H (5.3%), O (31.55%)	true	0	High	N/A	7.88	N/A	1.57	-0.94	135.11	5.16	3.93	50.23
20A-CORTOLONE	Steroids	349.239	6.78548	RP+	0.302133	-0.264517	4.52419	C21H34O5	M+H-H2O	100 - 22.7 - 3.31 - 0.595	99.189	40.7	103.087	65.6465	113.225	10.9896	3.06906	11.4901	689.534	84.0981	122.076	60	26	9	2	4	0	0	0.95	97.99	5	4	39.07	97.44	366.498	366.241	C (68.82%), H (9.35%), O (21.83%)	true	0	High	-1.36	12.99	5.81	0.88	-1.97	362.26	7.48	4.79	96.28
20A-DIHYDROCORTISONE	Steroids	363.216	6.58407	RP+	0.0839333	0.0740667	-1.97334	C21H30O5	M+H	100 - 4.22 - 5.27	83.6274	41.5	15.9574	14.5188	10.7751	27.5502	4.10639	3.6205	99.9858	14.1503	17.7645	56	26	7	2	4	0	0	0.81	94.83	5	3	38.28	97.24	362.466	362.209	C (69.59%), H (8.34%), O (22.07%)	true	0	High	N/A	12.99	N/A	1.05	-2.37	347.2	7.97	4.39	99.91
2-ACETAMIDO-2-DEOXY-BETA-D-GLUCOSYLAMINE	Carbohydrates	265.103	9.16548	RP-	0.151167	-0.414517	-4.53475	C8H16N2O5	M+FA-H	100 - 2.2	91.8041	39	33.0662	26.3767	26.1801	4.47054	1.92302	3.5081	133.413	28.6754	37.4569	31	15	5	2	1	0	1	0.88	128.53	7	5	20.18	49.2	220.225	220.106	C (43.63%), H (7.32%), N (12.72%), O (36.32%)	true	0	High	7.6	5.53	9.04	-4.23	0.18	196.45	6.1	4.27	62.34
2-AMINO-2-METHYLPROPANOIC ACID	Amino acids	148.035	9.27053	HILIC+	0.453317	0.175533	2.3451	C4H9NO2	M+2Na-H	100 - 5.42 - 0.503 - 0.005	99.479	42.8	364.225	341.9	177.156	3.82842	1.39881	8.5386	1152.41	334.513	393.936	16	7	0	1	0	0	0	0.75	63.32	3	2	10.18	25.21	103.121	103.063	C (46.59%), H (8.8%), N (13.58%), O (31.03%)	true	0	High	9.72	2.58	6.15	-2.41	0.08	102.11	3.82	3.45	33.78
2'-DEOXYADENOSINE	Nucleosides/analogs	252.109	2.70607	RP+	0.151117	0.156067	1.36832	C10H13N5O3	M+H	100 - 10.3 - 20.4	83.7252	37.7	27.2406	13.1552	34.5696	6.51058	2.47863	2.24226	191.022	21.4429	33.0384	31	18	3	2	3	2	3	0.5	119.31	7	3	23.86	61.68	251.246	251.102	C (47.81%), H (5.22%), N (27.88%), O (19.1%)	true	0	High	3.94	13.89	8.88	-1.19	-1.42	207.39	6.68	3.93	69.3
2'-DEOXYGUANOSINE	Nucleosides/analogs	222.098	7.09205	ZICpHILIC-	0.621567	0.05395	-4.66132	C10H13N5O4	M-CO2-H, M+FA-H	100 - 27.4 - 5.89 - 0.331	85.8409	43	1049.6	723.891	855.731	1.1591	1.33019	68.4774	4016.81	906.083	1193.12	32	19	3	2	3	2	3	0.5	135.98	8	5	23.77	73.69	267.245	267.097	C (44.94%), H (4.9%), N (26.21%), O (23.95%)	true	0	High	20.4	-5.8	8.03	-2.76	-2.12	215.38	6.78	3.94	70.65
2-HYDROXY-4-(METHYLTHIO)BUTYRIC ACID	Organic acids	149.028	3.8497	RP-	0.167967	0.0297	1.10424	C5H10O3S	M-H	100 - 3.6	92.4589	45.1	12.1712	9.67016	10.2775	17.1938	3.37041	2.12789	81.5495	10.4475	13.8948	19	9	1	4	0	0	0	0.8	57.53	3	2	14.22	35.93	150.19	150.035	C (39.99%), H (6.71%), O (31.96%), S (21.35%)	true	0	High	N/A	4.03	N/A	0.18	-0.43	134.42	5.64	3.2	46.03
2-METHOXYESTRONE	Steroids	623.341	10.0256	RP+	0.184683	0.105583	1.64626	C19H24O3	M+Na, 2M+Na	100 - 24.4	94.9331	44.1	21.6279	7.42059	54.269	44.9996	6.3731	1.66228	428.76	12.5263	30.7295	46	22	4	1	4	1	0	0.63	46.53	3	1	33.28	85.55	300.398	300.173	C (75.97%), H (8.05%), O (15.98%)	true	0	Moderate	N/A	10.29	N/A	4.15	-4.17	289.22	7.04	4.51	90.61
2-QUINOLINECARBOXYLIC ACID	Organic acids	156.044	4.30097	RP+	0.167867	0.100967	-1.21826	C10H7NO2	M+H-H2O	100 - 34.1	82.4282	39.1	13.349	7.14144	13.6009	5.36624	2.09881	1.29447	83.5363	11.0679	15.63	20	13	0	1	2	2	1	0	50.19	3	1	19.28	46.86	173.171	173.048	C (69.36%), H (4.07%), N (8.09%), O (18.48%)	true	0	High	5.22	1.1	2.94	0.79	-2.34	148.53	5.85	3.86	59.54
2-UNDECANONE	Not defined	151.149	1.17945	ZICpHILIC-	0.117583	-0.0782167	-1.56493	C11H22O	M-H2O-H	100 - 4.33	92.2643	39.3	3.2535	2.46942	3.35038	5.22915	2.03454	0	17.7638	2.69159	3.8154	34	12	0	8	0	0	0	0.91	17.07	1	0	21.08	53.03	170.296	170.167	C (77.58%), H (13.02%), O (9.39%)	true	0	Moderate	N/A	N/A	N/A	3.92	-3.8	200.15	8.01	3.43	68.61
3-(2-HYDROXYPHENYL)PROPANOIC ACID	Organic acids	131.049	6.1812	RP+	0.201467	0.1712	-2.11755	C9H10O3	M+H-2H2O	100 - 0.927 - 1.12 - 0.872	91.0965	40.2	253.28	86.9161	435.967	18.2305	3.87314	6.94287	3039.8	180.163	326.397	22	12	0	3	1	1	0	0.22	57.53	3	2	16.98	43.95	166.176	166.063	C (65.05%), H (6.07%), O (28.88%)	true	0	High	N/A	4.22	N/A	1.75	-0.95	152.12	5.82	3.68	55.81
3-(4-HYDROXYPHENYL)LACTIC ACID	Organic acids	181.051	6.82328	ZICpHILIC-	0.772683	-0.00756667	0.979121	C9H10O4	M-H	100 - 10.8 - 12.8	90.0522	53.5	2174.65	1326.34	2273.45	7.24254	2.63935	383.542	12186.9	1793.36	2555.94	23	13	1	3	1	1	0	0.22	77.76	4	3	17.65	45.44	182.175	182.058	C (59.34%), H (5.53%), O (35.13%)	true	0	High	N/A	3.58	N/A	0.88	-0.88	160.72	6.19	3.46	56.35
3,4-DIHYDROXYBENZOIC ACID	Organic acids	196.061	3.93167	RP+	0.21825	0.181667	2.56987	C7H6O4	M+ACN+H	100 - 3.54 - 0.142 - 0.0241 - 0.0203	95.1881	40	3732.63	956.671	5724.64	3.34878	1.96295	9.74658	27876.3	2772.54	4692.73	17	11	0	1	1	1	0	0	77.76	4	3	13.97	37.28	154.121	154.027	C (54.55%), H (3.92%), O (41.52%)	true	0	High	N/A	4.16	N/A	1.02	-0.68	126.68	5.01	3.62	49.05
3,4-DIHYDROXYPHENYL GLYCOL	(Poly)alcohols	339.109	5.89945	ZICpHILIC-	0.285567	-0.3165	1.09169	C8H10O4	2M-H	100 - 32.6	81.4298	37.5	69.192	15.7805	254.679	84.0601	8.625	0.418081	2690.38	26.4792	111.905	22	12	1	2	1	1	0	0.25	80.92	4	4	16.51	42.8	170.164	170.058	C (56.47%), H (5.92%), O (37.61%)	true	0	High	N/A	9.21	N/A	-0.03	-0.08	150.06	5.4	3.59	51.66
3,4-DIHYDROXYPHENYLACETIC ACID	Organic acids	169.048	3.93167	RP+	0.251833	-0.0183333	0.258159	C8H8O4	M+H-H2O, M+H	100 - 20 - 1.85 - 0.939 - 0.359	89.3643	47.2	124.737	93.3889	104.497	14.3193	3.2256	35.7372	803.442	107.212	142.263	20	12	0	2	1	1	0	0.13	77.76	4	3	15.81	41.33	168.148	168.042	C (57.14%), H (4.8%), O (38.06%)	true	0	High	N/A	3.61	N/A	1	-0.26	143.59	5.05	3.85	50.02
3',5'-CYCLIC AMP	Nucleotides/analogs	328.045	7.39445	ZICpHILIC-	0.218383	0.104667	0.65522	C10H12N5O6P	M-H	100 - 6.78	92.6758	42.8	15.8123	13.4103	9.52956	3.79005	1.63812	2.21638	58.9161	14.2141	17.4105	34	22	5	1	4	2	4	0.5	154.84	8	3	27.91	70.29	329.209	329.053	C (36.48%), H (3.67%), N (21.27%), O (29.16%), P (9.41%)	true	0	High	3.92	1.83	2.87	-3.39	-1.94	241.89	7.55	4	81.82
3A,5B-TETRAHYDROALDOSTERONE	Steroids	365.231	6.61765	RP+	0.16785	-0.12235	-0.374195	C21H32O5	M+H-H2O, M+H	100 - 7.66 - 1.93 - 0.673	86.247	40.8	263.853	200.364	222.88	13.2485	2.96918	28.0023	1699.31	226.473	301.233	58	26	10	2	5	0	1	0.95	86.99	5	3	38.42	95.5	364.482	364.225	C (69.2%), H (8.85%), O (21.95%)	true	0	High	-1.36	11.91	5.28	1.38	-2.85	350.61	7.53	4.71	90.88
3A,5B-TETRAHYDROCORTISOL	Steroids	349.237	7.54097	RP+	0.167883	0.0809667	0.84735	C21H34O5	M+H-2H2O	100 - 30.5	91.6271	43.6	14.7503	12.369	11.8977	28.8521	4.17705	0	108.853	12.7549	16.7457	60	26	9	2	4	0	0	0.95	97.99	5	4	39.07	97.6	366.498	366.241	C (68.82%), H (9.35%), O (21.83%)	true	0	High	-1.36	12.59	5.61	1.11	-2.55	362.07	7.16	4.67	91.95
3A-HYDROXYANDROST-5-EN-17-ONE	Steroids	289.217	10.2942	RP+	0.201483	0.264217	2.26238	C19H28O2	M+H-H2O, M+H	100 - 16.7	94.3747	41	24.4927	16.1656	26.6318	29.8489	4.41078	3.52072	237.868	20.0262	28.9592	49	21	6	0	4	0	0	0.84	37.3	2	1	33.26	84.66	288.431	288.209	C (79.12%), H (9.79%), O (11.09%)	true	0	Moderate	-1.4	N/A	N/A	3.36	-3.75	293.18	7	4.39	84.65
3ALPHA-HYDROXY-5BETA-CHOLANATE	Steroids	359.296	12.9467	RP+	0.1679	0.1667	3.3302	C24H40O3	M+H-H2O, M+Na	100 - 13.1 - 6.08	87.982	41.6	28.2736	22.1824	26.3202	38.4308	5.36312	6.13493	249.86	23.8594	32.6878	67	27	9	4	4	0	0	0.96	57.53	3	2	43.14	107.68	376.581	376.298	C (76.55%), H (10.71%), O (12.75%)	false	0	Low	-1.36	4.79	1.72	5.02	-6.85	395.74	9.04	4.68	107.75
3-AMINO-5-HYDROXYBENZOIC ACID	Amino acids	154.048	1.79957	RP+	0.436417	0.169567	-0.323478	C7H7NO3	M+H-2H2O, M+H-H2O, M+H	100 - 14.2 - 0.542 - 0.289	94.179	39.5	344.877	292.052	177.041	0.0542792	0.970024	99.5356	826.168	315.185	374.569	18	11	0	1	1	1	0	0	83.55	4	3	14.46	40	153.137	153.043	C (54.9%), H (4.61%), N (9.15%), O (31.34%)	true	0	High	2.84	4.56	3.69	0.34	-0.92	129.21	4.81	4.06	51.88
3-AMINOISOBUTANOIC ACID	Amino acids	148.035	9.58952	HILIC+	0.436517	0.0795167	2.15449	C4H9NO2	M+2Na-H	100 - 4.94	99.4567	45.9	79.4385	58.6947	66.3782	8.89086	2.72516	8.95073	408.954	68.306	90.5709	16	7	1	2	0	0	0	0.75	63.32	3	2	10.18	25.28	103.121	103.063	C (46.59%), H (8.8%), N (13.58%), O (31.03%)	true	0	High	10.32	4.17	7.08	-2.63	0.37	101.95	3.89	3.64	35.23
3-DEHYDROSHIKIMIC ACID	Organic acids	343.068	7.74722	ZICpHILIC-	0.873517	-0.368167	1.38587	C7H8O5	2M-H	100 - 50.6	70.9879	35.5	326.127	137.837	460.626	5.39279	2.41845	9.27221	2204.78	248.875	403.38	20	12	2	1	1	0	0	0.43	94.83	5	3	14.7	38.19	172.136	172.037	C (48.84%), H (4.68%), O (46.47%)	true	0	High	N/A	3.02	N/A	-1.02	-0.51	141.38	5.04	3.88	51.48
3-HYDROXY-3-METHYLGLUTARIC ACID	Organic acids	127.039	2.11848	RP+	0.0839167	-0.131517	-2.25851	C6H10O5	M+H-2H2O	100 - 0.539	93.0761	39.4	87.8109	83.3446	27.6779	1.82411	1.21994	42.7764	186.474	83.169	92.4529	21	11	0	4	0	0	0	0.67	94.83	5	3	13.69	34.14	162.141	162.053	C (44.45%), H (6.22%), O (49.34%)	true	0	High	N/A	3.68	N/A	-0.75	0.35	143.51	4.84	3.56	45.92
3-HYDROXYANTHRANILIC ACID	Organic acids	195.076	3.76377	RP+	0.302217	0.0537667	-4.90176	C7H7NO3	M+H-H2O, M+H, M+ACN+H	100 - 2.92 - 0.561	94.9052	42.2	238.701	92.8558	299.528	3.0951	1.96198	22.3662	1351.36	188.467	288.936	18	11	0	1	1	1	0	0	83.55	4	3	14.46	40	153.137	153.043	C (54.9%), H (4.61%), N (9.15%), O (31.34%)	true	0	High	4.82	1.94	3.03	1.15	-0.92	129.35	4.84	3.88	51.38
3-HYDROXYPHENYLACETIC ACID	(Poly)alcohols	151.041	4.94152	RP-	0.134417	0.121517	3.97953	C8H8O3	M-H	100 - 1.18 - 1.39 - 0.315	92.3802	40.3	12.9863	9.64188	11.1317	10.305	2.5371	1.51056	80.4548	11.1194	14.8532	19	11	0	2	1	1	0	0.13	57.53	3	2	15.15	39.35	152.149	152.047	C (63.15%), H (5.3%), O (31.55%)	true	0	High	N/A	4	N/A	1.31	-0.65	135.09	4.95	3.63	48.47
3-METHOXY-L-TYROSINE, 3-O-METHYL-L-DOPA	Amino acids	212.091	2.90755	RP+	0.20145	0.03755	-3.20871	C10H13NO4	M+H	100 - 10.3 - 0.504 - 0.374 - 0.0499	97.8682	43.6	170.595	76.8778	887.645	137.966	11.7248	30.8315	10541.5	21.7254	319.464	28	15	1	4	1	1	0	0.3	92.78	5	3	21.06	53.56	211.217	211.084	C (56.87%), H (6.2%), N (6.63%), O (30.3%)	true	0	High	9.33	1.75	5.49	-1.65	-1.01	190.18	6.29	4.15	63.79
3-METHOXYTYRAMINE	Amines/bases	132.081	0.8426	HILIC+	0.352567	0.0026	0.297038	C9H13NO2	M+H-2H2O	100 - 18.5	92.3829	49.8	377.132	103.853	1762.39	124.98	10.934	0.386504	20475.6	81.557	672.708	25	12	0	3	1	1	0	0.33	55.48	3	2	18.58	47.73	167.208	167.095	C (64.65%), H (7.84%), N (8.38%), O (19.14%)	true	0	High	9.64	10.39	9.92	0.53	-0.7	162.3	5.39	3.93	55.22
3-METHYLHISTAMINE	Amines/bases	170.066	0.926567	RP+	0.167867	0.0365667	-0.920616	C6H11N3	M+2Na-H	100 - 14.8 - 16.3	82.3541	38.1	172.829	172.782	21.293	2.39082	0.120542	95.8579	257.72	169.257	176.4	20	9	0	2	1	1	1	0.5	43.84	2	1	14.03	37.13	125.175	125.095	C (57.57%), H (8.86%), N (33.57%)	true	0	High	9.75	N/A	N/A	-0.82	0.42	124.62	4.75	3.57	44.25
3-NITRO-L-TYROSINE	Amino acids	451.111	7.66322	ZICpHILIC-	0.1344	0.292683	1.39561	C9H10N2O5	2M-H	100 - 26.2 - 6.51	84.565	38.4	37.5382	19.6674	40.8361	5.15576	2.13067	1.34095	227.026	30.6895	44.3869	26	16	1	4	1	1	0	0.22	129.37	6	3	20.51	54.42	226.188	226.059	C (47.79%), H (4.46%), N (12.39%), O (35.37%)	true	0	High	9.48	0.96	4.13	-1.55	-1.41	186.13	6.13	3.96	60.87
4-ACETAMIDOBUTANOIC ACID	Organic acids	168.063	2.53817	RP+	0.470083	0.0381667	-3.67703	C6H11NO3	M+H-H2O, M+H, M+Na, M+2Na-H, 2M+Na	100 - 8.24 - 0.524	98.6664	43.1	1084.9	516.748	1153.12	1.69484	1.59196	139.213	5110.09	891.507	1278.29	21	10	0	4	0	0	0	0.67	69.89	4	2	13.57	35.42	145.158	145.074	C (49.65%), H (7.64%), N (9.65%), O (33.07%)	true	0	High	6.66	4.05	5.32	-1.22	0.57	137.3	6.14	3.14	49.1
4-AMINOBENZOIC ACID	Amino acids	136.041	4.11895	ZICpHILIC-	1.00778	0.0709667	0.799753	C7H7NO2	M-H	100 - 19.3	90.0871	41.6	77.3099	46.3575	83.9238	7.61065	2.43746	7.16522	503.282	63.2348	91.385	17	10	0	1	1	1	0	0	63.32	3	2	13.81	38.01	137.138	137.048	C (61.31%), H (5.15%), N (10.21%), O (23.33%)	true	0	High	2.69	4.77	3.72	0.8	-1.3	120.81	5.22	3.5	49.72
4-AMINOBUTANOIC ACID	Amino acids	148.034	10.6808	HILIC+	0.0503667	0.440817	-0.64496	C4H9NO2	M+2Na-H	100 - 17.4	88.9662	39.4	0.910667	0.788317	0.691489	20.3374	3.34047	0.0812131	5.97813	0.794696	1.02664	16	7	0	3	0	0	0	0.75	63.32	3	2	10.18	25.46	103.121	103.063	C (46.59%), H (8.8%), N (13.58%), O (31.03%)	true	0	High	10.22	4.53	7.09	-2.89	0.78	101.81	5.01	2.76	38.67
4-COUMARATE	Organic acids	209.046	5.3447	RP-	0.218367	-0.1253	3.49235	C9H8O3	M+FA-H	100 - 6.92 - 0.121	96.4344	41.5	22.2867	22.1803	5.93209	1.17711	0.642731	8.06307	44.4174	21.2918	23.2816	20	12	0	2	1	1	0	0	57.53	3	2	16.81	45.04	164.16	164.047	C (65.85%), H (4.91%), O (29.24%)	true	0	High	N/A	3.81	N/A	1.83	-1.68	144.61	5.9	3.82	58
4-GUANIDINOBUTANOIC ACID	Amino acids	146.093	9.40485	HILIC+	0.3022	-0.72515	1.36931	C5H11N3O2	M+H	100 - 5.85 - 0.854	98.9762	40.5	118.079	61.6078	121.737	0.37131	1.13432	3.54513	497.789	97.6621	138.496	21	10	0	4	0	0	0	0.6	99.2	5	4	13.56	46.17	145.162	145.085	C (41.37%), H (7.64%), N (28.95%), O (22.04%)	true	0	High	12.54	4.15	8.68	-2.6	0.19	134.16	6.11	3.3	51.68
4-HYDROXY-3-METHOXYPHENYLGLYCOL	(Poly)alcohols	149.059	2.90755	RP+	0.0839333	-0.18245	-3.04216	C9H12O4	M+H-2H2O	100 - 23.5	88.167	38.2	4.87838	2.82333	19.6618	136.769	11.6495	0.502651	234.111	1.58085	8.17591	25	13	1	3	1	1	0	0.33	69.92	4	3	18.41	47.28	184.191	184.074	C (58.69%), H (6.57%), O (34.74%)	true	0	High	N/A	9.91	N/A	0.11	-0.52	167.68	5.61	4.03	58.09
4-HYDROXYBENZALDEHYDE	Not defined	121.03	1.46502	ZICpHILIC-	0.419933	0.0361	0.508263	C7H6O2	M-H	100 - 8.31	98.8439	42.4	178.851	136.737	152.869	3.21628	1.71481	21.0387	769.496	153.213	204.489	15	9	0	1	1	1	0	0	37.3	2	1	12.83	34.62	122.123	122.037	C (68.85%), H (4.95%), O (26.2%)	true	0	High	N/A	7.32	N/A	1.38	-0.88	109.69	4.68	3.43	43.11
4-HYDROXYBENZOIC ACID	Organic acids	139.039	4.55272	RP+	0.134267	0.0527167	-2.2224	C7H6O3	M+H	100 - 18.9 - 2.26 - 4.52	86.4226	41.9	40.2063	23.4331	36.1702	3.51767	1.91935	1.59794	196.843	34.1401	46.2725	16	10	0	1	1	1	0	0	57.53	3	2	13.3	35.3	138.122	138.032	C (60.87%), H (4.38%), O (34.75%)	true	0	High	N/A	4.38	N/A	1.33	-1.07	118.18	5	3.5	46.66
4-HYDROXYESTRADIOL	Steroids	330.206	7.77602	RP+	0.1511	-0.383983	-0.195502	C18H24O3	M+ACN+H	100 - 24.2	94.4314	40.4	44.2853	21.8504	64.9202	10.675	3.13351	2.13087	369.226	33.3974	55.1733	45	21	5	0	4	1	0	0.67	60.69	3	3	31.91	81.89	288.387	288.173	C (74.97%), H (8.39%), O (16.64%)	true	0	High	-0.88	9.69	4.41	3.44	-3.34	278.27	7.33	4.51	85.81
4-HYDROXY-L-PROLINE	Amino acids	176.03	10.7312	HILIC+	0.134317	0.551183	1.51237	C5H9NO3	M+2Na-H	100 - 24.9	84.3139	37.9	1.00717	0.805927	0.946993	20.2983	3.39024	0	7.90562	0.848352	1.166	18	9	2	1	1	0	1	0.8	69.56	4	3	11.98	29.38	131.131	131.058	C (45.8%), H (6.92%), N (10.68%), O (36.6%)	true	0	High	10.62	1.64	6.66	-3.72	0.27	116.4	4.57	3.1	38.88
4-HYDROXYPHENYLACETIC ACID	Organic acids	151.039	4.63915	RP-	0.134367	0.04915	-4.49826	C8H8O3	M-H	100 - 0.579 - 0.224	91.7888	42.8	70.514	47.9587	69.6138	12.0242	3.11518	2.60459	438.984	58.8389	82.1891	19	11	0	2	1	1	0	0.13	57.53	3	2	15.15	39.35	152.149	152.047	C (63.15%), H (5.3%), O (31.55%)	true	0	High	N/A	4	N/A	1.31	-0.65	135.05	5.14	3.37	48.18
4-METHOXYESTRADIOL	Steroids	347.159	8.98477	RP+	0.26855	-0.235233	0.0854779	C19H26O3	M+2Na-H	100 - 20.2	96.9872	42.1	23.7525	20.4863	16.5672	6.10006	1.99693	3.77198	103.862	20.974	26.5311	48	22	5	1	4	1	0	0.68	49.69	3	2	33.83	86.37	302.414	302.188	C (75.46%), H (8.67%), O (15.87%)	true	0	Moderate	-0.88	10.34	4.73	3.59	-3.75	295.73	7.36	4.31	89.13
4-METHYLCATECHOL	(Poly)alcohols	107.05	4.93885	RP+	0.21825	0.09885	3.45599	C7H8O2	M+H-H2O	100 - 7.19	98.8755	42.3	50.4576	33.362	48.9304	5.45526	2.10693	4.60304	282.196	42.2513	58.6638	17	9	0	0	1	1	0	0.14	40.46	2	2	13.3	35.06	124.139	124.052	C (67.73%), H (6.5%), O (25.78%)	true	0	High	N/A	9.55	N/A	1.88	-1.06	115.78	4.44	3.62	43.56
4-PYRIDOXIC ACID	Organic acids	184.061	2.77323	RP+	0.268633	0.0632333	-1.64891	C8H9NO4	M+H-2H2O, M+H-H2O, M+H, M+Na, M+2Na-H, 2M+Na	100 - 1.77 - 0.312 - 0.128	92.29	41	3807.82	299.463	6537.4	5.32132	2.25656	55.4429	35591.9	2711.42	4904.23	22	13	0	2	1	1	1	0.25	90.65	5	3	16.72	44.55	183.163	183.053	C (52.46%), H (4.95%), N (7.65%), O (34.94%)	true	0	High	4.09	2.55	3.2	-0.75	0.35	156.5	5.18	4.22	57.31
5A-ANDROSTANE-3B,7A,16B-TRIOL	Steroids	273.221	6.75192	RP+	0.234983	-0.148083	0.13969	C19H32O3	M+H-2H2O	100 - 1.86	82.1373	39.6	81.924	40.3966	103.896	7.64535	2.58218	2.34244	607.849	64.4994	99.3486	54	22	9	0	4	0	0	1	60.69	3	3	34.67	86.38	308.462	308.235	C (73.98%), H (10.46%), O (15.56%)	true	0	High	-0.46	N/A	N/A	1.74	-2.66	316.41	7.54	4.3	89.13
5A-DIHYDROTESTOSTERONE 17B-GLUCURONIDE	Steroids	449.254	7.96068	RP+	0.218267	0.180683	2.08228	C25H38O8	M+H-H2O	100 - 25.8	93.974	41.3	43.5674	18.426	60.6171	6.12773	2.42233	0.936391	314.997	33.4012	53.7337	71	33	12	3	5	0	1	0.92	133.52	8	4	47.08	115.88	466.571	466.257	C (64.36%), H (8.21%), O (27.43%)	true	0	Moderate	N/A	3.63	N/A	1.96	-3.94	439.74	8.72	5.32	115.76
5-AMINOIMIDAZOLE-4-CARBOXAMIDE-1-BETA-D-RIBOFURANOSYL 5'-MONOPHOSPHATE	Nucleotides/analogs	337.056	1.26303	RP-	0.167967	-0.116967	0.480539	C9H15N4O8P	M-H	100 - 31.2 - 0.313	83.7499	37.6	17.119	17.0011	2.90107	0.300696	0.30967	9.76936	25.6014	16.6325	17.6056	37	22	4	5	2	1	2	0.56	204.37	10	7	27.2	80.08	338.213	338.063	C (31.96%), H (4.47%), N (16.57%), O (37.84%), P (9.16%)	false	0	High	6.44	1.22	4.5	-4.54	0.13	256.46	6.93	4.88	85.26
5-AMINOLEVULINIC ACID	Amino acids	112.04	1.17903	RP-	0.235167	0.139033	-2.17494	C5H9NO3	M-H2O-H	100 - 4.34 - 0.19	97.9148	39.7	26.8641	26.2862	13.2405	1.63132	0.955116	6.17493	77.551	24.6435	29.0847	18	9	0	4	0	0	0	0.6	80.39	4	2	12.15	30.45	131.131	131.058	C (45.8%), H (6.92%), N (10.68%), O (36.6%)	true	0	High	7.84	4.05	6.09	-3.25	0.56	120.94	5.25	3.18	42.91
5B-ANDROSTANE-3B,17A-DIOL	Steroids	257.226	10.9826	RP+	0.184633	0.152567	-2.30272	C19H32O2	M+H-2H2O	100 - 2.39 - 0.349	83.0442	40.6	307.572	244.634	278.068	4.75018	1.8542	0.0862273	1608.14	260.937	354.208	53	21	8	0	4	0	0	1	40.46	2	2	34.05	84.63	292.463	292.24	C (78.03%), H (11.03%), O (10.94%)	true	0	Moderate	-0.76	N/A	N/A	3.2	-3.97	308.19	7.08	4.24	83.44
5'-DEOXYADENOSINE	Nucleosides/analogs	296.1	3.14425	RP-	0.15115	0.03425	-1.94179	C10H13N5O3	M+FA-H	100 - 6.66 - 1.67 - 0.547	93.9513	43.7	13.9509	12.6201	5.3258	7.73178	2.03995	6.02835	42.9573	13.0577	14.8441	31	18	4	1	3	2	3	0.5	119.31	7	3	23.86	61.65	251.246	251.102	C (47.81%), H (5.22%), N (27.88%), O (19.1%)	true	0	High	3.92	12.48	8.19	-1.04	-1.73	207.43	6.36	3.94	72.6
5-HYDROXYINDOLEACETIC ACID	Organic acids	214.048	4.58628	RP+	0.285367	0.0962833	3.70783	C10H9NO3	M+Na	100 - 7.64 - 0.558	96.0871	41.5	68.62	45.8041	58.4382	7.34033	2.19445	9.18163	398.328	58.8192	78.4208	23	14	0	2	2	2	1	0.1	73.32	3	3	20.32	50.43	191.186	191.058	C (62.82%), H (4.75%), N (7.33%), O (25.1%)	true	0	High	N/A	4.22	N/A	1.41	-1.5	161.85	5.29	4.37	57.93
5-HYDROXY-L-TRYPTOPHAN	Amino acids	221.093	2.99148	RP+	0.167883	0.00148333	2.00425	C11H12N2O3	M+H	100 - 10.5 - 1.48	97.7184	56.9	34.3335	29.887	19.1826	1.41727	1.18345	8.81553	111.266	31.1163	37.5506	28	16	1	3	2	2	1	0.18	99.34	4	4	23.69	58.18	220.228	220.085	C (59.99%), H (5.49%), N (12.72%), O (21.79%)	true	0	High	9.18	2.15	5.59	-1.39	-1.82	190.73	6	4.32	66.9
5-METHYLCYTOSINE	Nucleosides/analogs	273.108	1.19518	RP+	0.134317	0.0651833	3.66527	C5H7N3O	2M+Na	100 - 4.48	97.6324	40	94.1035	42.28	129.086	15.7178	3.28134	2.06525	957.505	72.4541	115.753	16	9	0	0	1	1	1	0.2	68.47	4	3	12.22	43.32	125.131	125.059	C (47.99%), H (5.64%), N (33.58%), O (12.79%)	true	0	High	15.01	0.12	9.19	-1.16	-1.66	109.46	4.45	3.65	42.61
5-METHYLCYTOSINE	#N/A	249.111	5.79867	ZICpHILIC-	0.48715	-0.4364	1.47563	C5H7N3O	2M-H	100 - 16.7	91.0282	39	144.93	114.847	96.4182	1.49465	1.23948	18.6916	468.924	128.759	161.1	16	9	0	0	1	1	1	0.2	68.47	4	3	12.22	43.32	125.131	125.059	C (47.99%), H (5.64%), N (33.58%), O (12.79%)	true	0	High	15.01	0.12	9.19	-1.16	-1.66	109.46	4.45	3.65	42.61
5'-METHYLTHIOADENOSINE	Nucleosides/analogs	298.098	3.89808	RP+	0.1679	0.0880833	4.80119	C11H15N5O3S	M+H	100 - 6.43 - 2.74 - 0.541	90.1217	39.9	106.835	70.2902	84.3698	1.2822	1.43309	22.2047	414.659	92.6856	120.985	35	20	4	3	3	2	3	0.55	119.31	7	3	28.75	74.03	297.33	297.09	C (44.44%), H (5.09%), N (23.55%), O (16.14%), S (10.78%)	true	0	High	3.92	12.47	8.19	-0.61	-2.27	243.41	6.67	5.25	82.03
5-OXO-L-PROLINE	Organic acids	130.05	1.51417	RP+	0.319	-0.135833	0.961741	C5H7NO3	M+H-H2O, M+H, M+Na, M+2Na-H, 2M+H, 2M+Na	100 - 1.43 - 0.334 - 0.163 - 0.0234	95.1825	39.7	3416.58	3010.62	1271.73	1.11495	1.22317	1562.42	7888.5	3203.29	3629.87	16	9	1	1	1	0	1	0.6	69.89	4	2	11.06	28.61	129.115	129.043	C (46.51%), H (5.46%), N (10.85%), O (37.17%)	true	0	High	1	3.63	4.64	-0.07	0.19	108.68	4.43	3.34	37.23
6-CARBOXYHEXANOIC ACID	Organic acids	143.07	4.58628	RP+	0.234983	0.0362833	-2.35175	C7H12O4	M+H-2H2O, M+H-H2O, 2M+Na	100 - 5.75	97.0612	45.6	78.2429	37.7889	85.4089	5.01817	2.11067	2.44791	513.511	63.9188	92.5671	23	11	0	6	0	0	0	0.71	74.6	4	2	14.78	37.34	160.169	160.074	C (52.49%), H (7.55%), O (39.96%)	true	0	High	N/A	4.05	N/A	0.94	-0.38	151.65	6.53	3.02	54.42
6-DEOXY-L-GALACTOSE, L-FUCOSE	Carbohydrates	163.061	1.22943	RP-	0.487083	0.119433	-0.0235777	C6H12O5	M-H	100 - 6 - 0.557	98.6288	40.5	146.012	84.1127	155.987	9.75322	2.53488	11.5401	1082.74	119.851	172.173	23	11	5	0	1	0	1	1	90.15	5	4	14.44	34.38	164.157	164.068	C (43.9%), H (7.37%), O (48.73%)	true	0	High	N/A	11.3	N/A	-1.89	-0.04	145.74	4.52	4.15	47.53
7A-HYDROXY-DHEA	Steroids	287.201	7.23877	RP+	0.21825	0.108767	0.893164	C19H28O3	M+H-2H2O, M+H-H2O, M+H	100 - 9.91 - 3.5	90.2809	42.1	155.777	62.6898	228.058	6.21455	2.54003	10.695	1102.11	117.529	194.025	50	22	7	0	4	0	0	0.84	57.53	3	2	33.88	86.1	304.43	304.204	C (74.96%), H (9.27%), O (15.77%)	true	0	High	-0.81	N/A	N/A	2.21	-2.83	301.81	6.97	4.2	83.48
7-METHYLXANTHINE	Not defined	167.056	2.53823	HILIC+	0.721933	-0.241767	0.288517	C6H6N4O2	M+H, M+K, 2M+Na	100 - 9.6 - 1.05	98.3182	40.5	4036.81	2951.58	3586.53	2.07097	1.45728	23.0077	17343.8	3435.3	4638.32	18	12	0	0	2	2	2	0.17	84.06	5	2	15.28	42.32	166.14	166.049	C (43.38%), H (3.64%), N (33.72%), O (19.26%)	true	0	High	1.12	12.11	6.61	0.55	-1.09	130.56	5.1	3.61	49.16
ACETAMINOPHEN	Not defined	169.097	1.04407	HILIC+	0.88975	0.0590667	0.190924	C8H9NO2	M+NH4	100 - 13.4	95.6415	40.4	381.306	312.952	239.694	4.03656	1.71784	69.8349	1495.03	341.106	421.505	20	11	0	1	1	1	0	0.13	52.82	3	2	15.76	43.66	151.165	151.063	C (63.56%), H (6%), N (9.27%), O (21.17%)	true	0	High	1.52	5.44	7.24	1.63	-0.91	137.79	5.55	3.59	52.51
ACETYLCHOLINE	Quaternary amm,	146.118	1.14482	RP+	0.134317	0.0448167	4.30263	C7H16NO2	M+H	100 - 1.92	93.5913	39.5	717.983	698.834	320.455	0.0847291	0.566923	157.662	1768.92	664.238	771.727	26	10	0	4	0	0	0	0.86	26.3	1	0	15.86	51.35	146.209	146.118	C (57.5%), H (11.03%), N (9.58%), O (21.89%)	true	1	High	N/A	N/A	N/A	-4.22	0.68	158.18	5.69	3.33	49.6
ADENOSINE 3',5'-CYCLIC MONOPHOSPHATE	Nucleotides/analogs	310.035	2.57313	RP-	0.184783	0.00313333	2.51325	C10H12N5O6P	M-H2O-H	100 - 15 - 3.25 - 5.2 - 0.666	92.8556	53.4	7.54327	4.08551	10.7266	13.8258	3.57409	0.664348	63.2361	5.74428	9.34226	34	22	5	1	4	2	4	0.5	154.84	8	3	27.91	70.29	329.209	329.053	C (36.48%), H (3.67%), N (21.27%), O (29.16%), P (9.41%)	true	0	High	3.92	1.83	2.87	-3.39	-1.94	241.89	7.55	4	81.82
ADENOSINE 5'-DIPHOSPHATE	Nucleotides/analogs	426.022	1.22943	RP-	0.151167	-0.0705667	0.0313528	C10H15N5O10P2	M-H	100 - 14.1	96.5171	40.7	15.2196	13.1566	9.89876	3.70613	1.65656	1.00025	59.074	13.5595	16.8798	42	27	5	6	3	2	3	0.5	232.6	12	6	33.85	84.94	427.203	427.029	C (28.12%), H (3.54%), N (16.39%), O (37.45%), P (14.5%)	false	0	High	4	1.77	2.29	-4.71	0.18	305.89	7.98	5.16	96.83
ADENOSINE 5'-DIPHOSPHORIBOSE	Nucleotides/analogs	524.058	1.21197	RP+	0.100733	0.00196667	0.394371	C15H23N5O14P2	M+H-2H2O	100 - 31.2	87.1168	51.6	9.31982	9.01674	3.01635	1.12712	0.674954	2.66492	18.9542	8.81394	9.8257	59	36	10	9	4	2	4	0.67	291.52	15	8	45.31	111.12	559.318	559.072	C (32.21%), H (4.15%), N (12.52%), O (40.05%), P (11.08%)	false	0	High	3.97	1.85	2.36	-6.07	-0.58	414.87	8.84	5.69	119.75
ADENOSINE 5'-MONOPHOSPHATE	Nucleotides/analogs	392.061	8.18392	ZICpHILIC-	0.3527	-0.0423	-1.25471	C10H14N5O7P	M+FA-H	100 - 16.2 - 4.15	95.6279	47.7	85.3456	58.6826	93.4802	5.84986	2.23497	0.250807	543.86	69.6678	101.023	37	23	4	4	3	2	3	0.5	186.07	10	5	29.09	74.07	347.224	347.063	C (34.59%), H (4.06%), N (20.17%), O (32.25%), P (8.92%)	true	0	High	3.92	1.22	2.57	-4.74	-0.53	260.95	6.94	4.98	87.15
ADIPIC ACID	Lipids/lipid-related	129.055	3.59587	RP+	0.218267	-0.144133	-0.520033	C6H10O4	M+H-H2O	100 - 45.5 - 2.55 - 0.36	72.6201	36.3	63.2811	34.945	66.2048	3.44845	2.01391	13.2622	311.434	52.1777	74.3845	20	10	0	5	0	0	0	0.67	74.6	4	2	12.97	32.74	146.142	146.058	C (49.31%), H (6.9%), O (43.79%)	true	0	High	N/A	3.92	N/A	0.49	0.15	134.61	6.09	3.19	49.71
ADRENOSTERONE	Steroids	265.159	8.12858	RP+	0.1679	-0.161417	1.47666	C19H24O3	M+H-2H2O	100 - 15.8 - 6.57	92.7708	41.7	24.4674	15.9402	23.6961	5.88936	2.36014	4.10082	125.153	20.4933	28.4416	46	22	5	0	4	0	0	0.74	51.21	3	0	32.79	84.27	300.398	300.173	C (75.97%), H (8.05%), O (15.98%)	true	0	High	N/A	N/A	N/A	3.01	-2.95	288.92	6.77	4.28	84.33
ALLANTOIN	Nucleosides/analogs	157.036	1.11185	RP-	0.151183	0.06185	-1.59759	C4H6N4O3	M-H	100 - 1.86 - 1.96 - 0.499	94.6442	39.8	28.9638	24.9908	13.1839	-0.32385	0.799994	9.27071	66.0231	26.7527	31.1749	17	11	1	1	1	0	1	0.25	121.29	7	5	12.52	44	158.117	158.044	C (30.39%), H (3.83%), N (35.43%), O (30.36%)	true	0	High	6.79	1.23	2.84	-1.89	-0.46	119.18	4.66	3.82	45.08
ALLOSE	Carbohydrates	179.056	8.31828	ZICpHILIC-	1.71327	0.113667	1.06296	C6H12O6	M-H2O-H, M-H, M+FA-H	100 - 31 - 4.85	79.735	40.2	40775.7	38289.4	12577.1	1.98766	1.32178	21515	83313.1	38666.3	42885	24	12	5	1	1	0	1	1	110.38	6	5	15.16	35.92	180.156	180.063	C (40%), H (6.71%), O (53.28%)	true	0	High	N/A	11.3	N/A	-2.93	0.35	154.4	4.61	4.03	48.21
ALPHA-AMINOADIPIC ACID	Amino acids	144.066	7.0208	HILIC+	1.02412	0.1358	0.581329	C6H11NO4	M+H-H2O	100 - 8.99 - 0.887 - 0.681 - 0.411	97.2056	42.7	719.949	464.301	725.747	19.2956	3.60606	46.7323	5836.08	598.232	841.666	22	11	1	5	0	0	0	0.67	100.62	5	3	14.49	35.89	161.157	161.069	C (44.72%), H (6.88%), N (8.69%), O (39.71%)	true	0	High	9.53	2.01	2.95	-2.8	0.12	146.56	5.98	3.35	50.31
ALPHA-D-GLUCOSE	Carbohydrates	145.05	8.96832	HILIC+	0.453317	0.688317	0.760701	C6H12O6	M+H-2H2O	100 - 3.27 - 0.209	95.5629	39.9	168.753	161.866	68.988	-0.248268	0.562306	57.3492	354.222	157.183	180.324	24	12	5	1	1	0	1	1	110.38	6	5	15.16	35.92	180.156	180.063	C (40%), H (6.71%), O (53.28%)	true	0	High	N/A	11.3	N/A	-2.93	0.35	154.34	4.72	4.02	46.32
ALPHA-KETOGLUTARIC ACID	Organic acids	145.014	1.21263	RP-	0.235167	-0.0673667	1.65975	C5H6O5	M-H	100 - 0.48	94.0598	39.9	130.235	114.217	73.2139	22.9489	3.84458	52.7312	676.364	117.956	142.514	16	10	0	4	0	0	0	0.4	91.67	5	2	11.38	28.88	146.098	146.022	C (41.11%), H (4.14%), O (54.75%)	true	0	High	N/A	2.66	N/A	-0.11	0.29	119.81	5.14	3.23	45.3
ANDROST-5-ENE-3B,16A,17A-TRIOL	#N/A	307.227	6.75192	RP+	0.100717	-0.0280833	0.738661	C19H30O3	M+H	100 - 7.71	86.876	47.1	11.7276	5.97552	14.1216	6.21554	2.39974	0.522265	75.756	9.35924	14.096	52	22	8	0	4	0	0	0.89	60.69	3	3	34.42	86.84	306.446	306.219	C (74.47%), H (9.87%), O (15.66%)	true	0	High	-1.4	13.62	6.11	1.72	-3.2	308.66	7.15	4.42	85.46
ANDROSTANE-​3B,​5A,​6B-​TRIOL	#N/A	273.222	9.10225	RP+	0.134267	-0.36775	1.19943	C19H32O3	M+H-2H2O	100 - 18.7	95.7455	40.8	35.1495	16.2568	50.4945	7.35658	2.64431	0	260.898	26.6809	43.618	54	22	8	0	4	0	0	1	60.69	3	3	34.67	85.96	308.462	308.235	C (73.98%), H (10.46%), O (15.56%)	true	0	Moderate	N/A	13.29	N/A	2.13	-4.13	316.68	6.98	4.39	85.47
ANDROSTENEDIONE	Steroids	287.201	9.5723	RP+	0.184667	-0.1377	0.766658	C19H26O2	M+H	100 - 18.4 - 1.28	96.7748	43.6	33.9255	20.7783	45.4241	23.7527	4.14792	0	367.225	26.3073	41.5437	47	21	5	0	4	0	0	0.79	34.14	2	0	32.71	83.61	286.415	286.193	C (79.68%), H (9.15%), O (11.17%)	true	0	Low	N/A	N/A	N/A	3.93	-4.55	286.66	6.77	4.11	83.36
ANDROSTERONE 3A-GLUCURONIDE	Steroids	431.244	8.3972	RP+	0.1679	0.1172	1.51599	C25H38O8	M+H-2H2O, M+H-H2O, M+Na	100 - 17 - 1.37	88.3948	41.8	508.196	216.118	638.979	6.98296	2.39211	9.84205	3647.75	401.031	615.361	71	33	12	3	5	0	1	0.92	133.52	8	4	47.08	116.09	466.571	466.257	C (64.36%), H (8.21%), O (27.43%)	true	0	Moderate	N/A	3.47	N/A	2.32	-4.2	439.39	9.31	5.4	111.07
ANTHRANILIC ACID	Not defined	120.044	5.4257	RP+	0.251817	0.0657	-1.1736	C7H7NO2	M+H-H2O, M+H	100 - 4.37 - 5.96 - 9.83 - 3.26	82.6358	41.2	45.7137	35.7854	27.3135	5.35197	2.16908	14.3946	167.276	41.1329	50.2945	17	10	0	1	1	1	0	0	63.32	3	2	13.81	38.01	137.138	137.048	C (61.31%), H (5.15%), N (10.21%), O (23.33%)	true	0	High	1.95	4.89	3.34	1.45	-1.3	120.85	4.73	4.01	49.23
ARABINOSE	Carbohydrates	149.046	1.16223	RP-	0.235167	0.132233	3.50135	C5H10O5	M-H	100 - 0.314	93.8613	38.6	1357.16	885.148	1044.1	2.14105	1.47127	193.741	5684.67	1182.05	1532.27	20	10	4	0	1	0	1	1	90.15	5	4	12.64	29.96	150.13	150.053	C (40%), H (6.71%), O (53.28%)	true	0	High	N/A	11.31	N/A	-2.3	0.24	128.68	4.39	3.44	39.87
AZELAIC ACID	Lipids/lipid-related	187.098	6.2349	RP-	0.268767	0.0949	0.0737117	C9H16O4	M-H	100 - 0.885	90.6043	42.3	356.681	297.156	183.311	2.58026	1.5312	138.707	1069.33	325.938	387.425	29	13	0	8	0	0	0	0.78	74.6	4	2	18.42	46.54	188.223	188.105	C (57.43%), H (8.57%), O (34%)	true	0	High	N/A	4.15	N/A	1.82	-1.44	185.56	7.89	3.79	66.59
BENZOIC ACID	Organic acids	123.044	6.38263	RP+	0.235	0.0826333	0.0864526	C7H6O2	M+H	100 - 9.81	97.5018	44.2	19.3977	18.8295	4.95507	0.926463	0.791435	8.55578	36.8281	18.5666	20.2287	15	9	0	1	1	1	0	0	37.3	2	1	12.65	33.31	122.123	122.037	C (68.85%), H (4.95%), O (26.2%)	true	0	High	N/A	4.08	N/A	1.63	-1.45	109.73	4.72	3.57	44.93
BETA-ALANINE	Amino acids	90.055	10.1268	HILIC+	0.26865	-0.318217	0.857004	C3H7NO2	M+H	100 - 8.75	95.013	41.2	11.7057	10.1711	6.78457	4.06054	1.60273	2.22347	45.271	10.5678	12.8435	13	6	0	2	0	0	0	0.67	63.32	3	2	8.36	20.7	89.094	89.0477	C (40.44%), H (7.92%), N (15.72%), O (35.91%)	true	0	High	10.31	4.08	6.95	-3.17	0.73	84.83	4.34	2.69	32.91
BETAINE	Not defined	140.068	7.8099	HILIC+	1.5782	0.1849	-0.687521	C5H12NO2	M+H, M+Na, M+K, 2M+H	100 - 7.07 - 0.595 - 0.0688	98.8963	42.5	18751.6	17875.9	6559.32	1.29192	0.895735	4079.21	41243.3	17651.6	19851.7	20	8	0	2	0	0	0	0.8	37.3	2	1	11.95	41.99	118.155	118.086	C (50.83%), H (10.24%), N (11.85%), O (27.08%)	true	1	High	N/A	2.26	N/A	-4.49	1.05	123.72	4.36	3.28	37.92
BETA-NICOTINAMIDE ADENINE DINUCLEOTIDE PHOSPHATE	Nucleotides/analogs	743.077	1.43098	RP-	0.0839667	0.0209833	1.44729	C21H29N7O17P3	M-H	100 - 17.2 - 6.85	92.2511	42.4	4.2467	3.85785	1.97312	1.13512	0.942071	0.337638	11.367	3.91578	4.57762	77	48	10	13	5	3	5	0.48	365.78	18	10	61.04	163.81	744.416	744.083	C (33.88%), H (3.93%), N (13.17%), O (36.54%), P (12.48%)	false	1	High	10.89	0.65	3.37	-13.11	0.93	552.87	8.88	7.44	143.38
BILIRUBIN	Not defined	291.125	1.41462	ZICpHILIC-	1.07503	0.117617	1.17283	C33H36N4O6	M-2H	100 - 29.4	87.765	38.1	194.417	139.248	172.975	43.0851	5.26942	40.121	1717.45	165.407	223.427	79	43	0	12	4	2	4	0.27	171.36	8	6	61.74	169.94	584.673	584.263	C (67.79%), H (6.21%), N (9.58%), O (16.42%)	false	0	Low	4.75	3.98	4.73	3.32	-5.3	521.23	9.99	7.57	165.8
BILIVERDIN	Not defined	583.256	9.1526	RP+	0.201417	0.0626	1.74885	C33H34N4O6	M+H, M+Na	100 - 18.9 - 4.38 - 0.182 - 0.00851	83.7907	43.8	528.379	480.943	364.759	14.3418	3.01301	62.6792	2761.07	467.205	589.554	77	43	0	11	4	1	4	0.24	167.93	9	5	61.48	170.4	582.657	582.248	C (68.03%), H (5.88%), N (9.62%), O (16.48%)	false	0	Low	5.33	3.76	5.25	1.68	-5.45	513.83	9.73	7.81	166.26
BIOTIN	Not defined	243.082	4.92472	RP-	0.117583	0.154717	3.82728	C10H16N2O3S	M-H	100 - 26 - 1.34	86.0447	38.5	5.38085	4.31846	3.89836	18.4119	3.3979	0.715484	32.5003	4.72705	6.03466	32	16	3	5	2	0	2	0.8	81.92	5	3	23.84	60.57	244.31	244.088	C (49.16%), H (6.6%), N (11.47%), O (19.65%), S (13.12%)	true	0	High	15	-3.43	0.59	-0.39	-1.82	212.98	6.45	4.4	65.96
BIS(2-ETHYLHEXYL)PHTHALATE	Not defined	355.263	9.43798	RP+	0.2854	0.347983	-0.439318	C24H38O4	M+H-2H2O	100 - 4.71 - 3.24	82.2455	38.3	52.5019	43.8379	30.7583	7.24255	2.08106	10.323	219.364	47.3434	57.6605	66	28	2	16	1	1	0	0.67	52.6	2	0	44.95	114.41	390.564	390.277	C (73.81%), H (9.81%), O (16.39%)	false	0	Low	N/A	N/A	N/A	8.03	-8.34	411.8	7.27	7.84	112.32
CAFFEIC ACID	Organic acids	145.028	4.55272	RP+	0.184633	-0.237283	0.129035	C9H8O4	M+H-2H2O	100 - 9.25 - 0.709 - 2.03	97.0706	40.9	37.8075	20.3277	55.5002	37.45	5.12457	1.86404	505.574	28.4994	47.1156	21	13	0	2	1	1	0	0	77.76	4	3	17.45	47.02	180.159	180.042	C (60%), H (4.48%), O (35.52%)	true	0	High	N/A	2.95	N/A	1.53	-1.28	153.01	5.53	3.61	56.14
CAFFEINE	Amines/bases	195.088	4.50237	RP+	0.772117	0.0723667	2.21757	C8H10N4O2	M+H-2H2O, M+H, M+Na, 2M+H, 2M+Na	100 - 14.4 - 0.797 - 0.0507 - 0.0182 - 0.00892	96.3383	42.7	7685.16	4229.02	9590.7	5.06819	2.25069	198.507	48141.7	6076.68	9293.64	24	14	0	0	2	2	2	0.38	58.44	3	0	17.87	49.83	194.194	194.08	C (49.48%), H (5.19%), N (28.85%), O (16.48%)	true	0	High	-1.16	N/A	N/A	-0.55	-0.44	164.27	4.99	4.42	61.58
CAPRYLIC ACID	Lipids/lipid-related	167.104	5.66072	RP+	0.201467	0.0207167	1.87805	C8H16O2	M+H-2H2O, M+Na	100 - 4.68	95.4446	49.2	53.2145	50.993	13.0728	9.04026	2.40684	32.8247	123.615	51.022	55.407	26	10	0	6	0	0	0	0.88	37.3	2	1	15.98	40.28	144.214	144.115	C (66.63%), H (11.18%), O (22.19%)	true	0	High	N/A	5.19	N/A	2.7	-2.48	157.84	6.94	3.39	56.87
CATECHOL	(Poly)alcohols	109.03	3.79932	RP-	0.369517	0.0293167	1.88069	C6H6O2	M-H	100 - 1.73	94.8728	45.4	62.8401	48.7533	49.82	13.7896	2.88711	7.05711	383.831	54.4847	71.1956	14	8	0	0	1	1	0	0	40.46	2	2	11.54	30.02	110.112	110.037	C (65.45%), H (5.49%), O (29.06%)	true	0	High	N/A	9.34	N/A	1.37	-0.52	99.01	3.96	3.63	38.71
CHOLIC ACID	Steroids	373.272	9.13582	RP+	0.26855	0.0958167	-3.26669	C24H40O5	M+H-3H2O, M+H-2H2O, M+Na	100 - 14 - 1.34 - 0.235	87.8137	42.4	567.128	173.953	977.325	22.1173	4.06315	29.4423	7533.55	403.218	731.038	69	29	11	4	4	0	0	0.96	97.99	5	4	44.4	110.79	408.579	408.288	C (70.55%), H (9.87%), O (19.58%)	true	0	High	-0.16	4.48	2.2	2.48	-3.31	412.86	9.03	4.57	108.86
CHOLINE	Quaternary amm,	86.0964	7.75953	HILIC+	0.789083	0.251317	0.122024	C5H14NO	M+H-H2O	100 - 6.69	99.0001	41.9	283.345	267.677	163.769	37.5122	5.32291	94.7661	1585.52	255.879	310.811	21	7	0	2	0	0	0	1	20.23	1	1	12.02	42.19	104.172	104.107	C (57.65%), H (13.55%), N (13.45%), O (15.36%)	true	1	High	N/A	13.97	N/A	-4.66	1.3	121.61	4.53	3.28	37.93
CITRAMALIC ACID	Organic acids	129.02	2.00207	RP-	0.386333	0.0620667	2.74151	C5H8O5	M-H2O-H	100 - 7.02 - 0.123	97.8124	41.2	71.9103	42.0192	61.1706	0.586985	1.38235	16.1886	240.606	61.6512	82.1694	18	10	1	3	0	0	0	0.6	94.83	5	3	11.9	29.59	148.114	148.037	C (40.55%), H (5.44%), O (54.01%)	true	0	High	N/A	3.35	N/A	-0.68	0.27	126.56	4.7	3.27	40.33
CITRIC ACID	Organic acids	191.02	1.43098	RP-	0.5039	-0.139017	-2.73968	C6H8O7	M-H2O-H, M-H	100 - 7.09 - 0.712 - 0.00867	98.8391	40	8322.55	7961.15	2106.15	0.550571	0.634157	4049.07	15584	7969.32	8675.78	21	13	0	5	0	0	0	0.5	132.13	7	4	14.48	35.62	192.123	192.027	C (37.51%), H (4.2%), O (58.29%)	true	0	High	N/A	3.05	N/A	-1.32	0.4	154.45	4.9	3.87	46.83
CITRULLINE	Amino acids	198.085	11.3859	HILIC+	0.638	0.0659	0.459312	C6H13N3O3	M+H-H2O, M+Na, M+K, M+2Na-H, 2M+H, 2M+Na	100 - 10.8 - 1.17 - 0.0354 - 0.00604	97.0957	47.6	3548.15	3350.77	1318.33	1.51579	0.851404	40.7279	8214.71	3327.05	3769.25	25	12	1	5	0	0	0	0.67	119.43	6	5	16.43	52.27	175.188	175.096	C (41.14%), H (7.48%), N (23.99%), O (27.4%)	true	0	High	15	0.01	5.82	-4.65	-0.05	160.74	6.37	3.35	56.11
CORTICOSTERONE	Steroids	391.213	8.1745	RP-	0.134383	0.1445	1.40635	C21H30O4	M+FA-H	100 - 30.9 - 3.51	93.9103	42.1	14.6751	10.7865	13.0918	11.9703	3.01063	1.112	88.5499	12.4795	16.8708	55	25	7	2	4	0	0	0.81	74.6	4	2	37.64	96	346.467	346.214	C (72.8%), H (8.73%), O (18.47%)	true	0	High	-0.26	13.86	6.8	2.02	-3.68	338.4	7.68	4.46	95.37
CORTISOL	Steroids	363.218	7.1884	RP+	0.201483	0.0884	3.55986	C21H30O5	M+H-H2O, M+H, M+Na	100 - 20.7 - 2.12	96.5255	43.4	548.707	518.988	235.993	0.0656269	0.411728	35.5532	1222.34	509.128	588.286	56	26	7	2	4	0	0	0.81	94.83	5	3	38.28	97.4	362.466	362.209	C (69.59%), H (8.34%), O (22.07%)	true	0	High	N/A	12.59	N/A	1.28	-2.95	347.29	7.58	4.51	97.44
CORTISOL 21-ACETATE	Steroids	439.191	8.2081	RP-	0.100783	-0.4119	3.05889	C23H32O6	M+Cl	100 - 15.7	88.7345	38.6	33.2551	27.8582	29.3047	8.04944	2.13349	2.37143	192.019	28.3403	38.1699	61	29	7	4	4	0	0	0.78	100.9	5	2	42.13	106.55	404.503	404.22	C (68.29%), H (7.97%), O (23.73%)	true	0	High	N/A	12.61	N/A	1.72	-3.28	384.71	8.15	5.01	108.59
CORTISONE	Steroids	361.202	7.10445	RP+	0.134333	-0.06555	-0.492986	C21H28O5	M+H-H2O, M+H	100 - 22.9	96.5621	45.4	29.9598	5.04407	154.89	50.3463	6.97262	0.843327	1328.81	3.98281	55.9367	54	26	6	2	4	0	0	0.76	91.67	5	2	37.74	96.47	360.45	360.194	C (69.98%), H (7.83%), O (22.19%)	true	0	High	N/A	12.58	N/A	1.66	-2.87	340.74	7.98	4.28	96.88
CREATINE	Amino acids	132.077	10.1268	HILIC+	0.789117	0.256783	1.55381	C4H9N3O2	M+H	100 - 5.86 - 0.522 - 0.00199	99.7336	42.3	1439.04	1129.35	1099.44	11.6624	2.60251	160.859	8458.93	1254.65	1623.43	18	9	0	2	0	0	0	0.5	90.41	5	3	11.75	42.01	131.135	131.069	C (36.64%), H (6.92%), N (32.04%), O (24.4%)	true	0	High	12.43	3.5	8.47	-2.86	0.17	118.08	4.36	3.35	39.78
CREATININE	Nucleosides/analogs	114.066	1.11123	RP+	0.302217	0.0812333	1.75983	C4H7N3O	M+H, M+Na, 2M+H	100 - 5.58 - 1.39 - 0.114	98.8712	40.3	23629.8	17219.6	14473.3	1.65206	1.49634	8943.83	77937.9	21202.5	26057.2	15	8	0	0	1	0	1	0.5	59.68	4	2	10.48	39.33	113.12	113.059	C (42.47%), H (6.24%), N (37.15%), O (14.14%)	true	0	High	14.97	-2.98	12.52	-2.28	-0.19	97.51	4.14	3.27	36.3
CYTIDINE	Nucleosides/analogs	208.072	6.76895	HILIC+	0.08395	0.46895	1.32706	C9H13N3O5	M+H-2H2O	100 - 7.51	95.2242	39.8	1.74259	0.68373	6.41994	125.121	10.9295	0	74.9785	0.665885	2.81929	30	17	4	2	2	1	2	0.56	129.6	8	5	21.61	65.96	243.219	243.086	C (44.45%), H (5.39%), N (17.28%), O (32.89%)	true	0	High	3.24	5.83	8.91	-1.82	-0.97	201.63	5.84	4.41	67.51
CYTIDINE 2',3'-CYCLIC MONO-PHOSPHATE, 2',3' CYCLIC CMP, CCMP	Nucleotides/analogs	633.074	1.11123	RP+	0.335783	0.0212333	3.17225	C9H12N3O7P	2M+Na	100 - 31.4 - 1.36	84.3149	39.6	71.5773	69.1503	21.0853	4.05449	1.44311	35.3472	176.963	68.0411	75.1136	32	20	5	2	3	1	3	0.56	144.9	8	4	25.01	73.05	305.183	305.041	C (35.42%), H (3.96%), N (13.77%), O (36.7%), P (10.15%)	true	0	High	3.25	1.72	3.77	-1.25	-1.53	226.9	6.72	5.2	74.96
D-(-)-ARABINOSE	Carbohydrates	185.022	1.12865	RP-	0.151183	0.06865	-1.7357	C4H9N3O2	M-H2O-H, M-H	100 - 2.26	96.345	40	20.2665	15.8053	12.98	3.18478	1.59301	6.11872	82.1832	18.0896	22.4435	20	10	3	4	0	0	0	0.8	97.99	5	4	12.74	31.38	150.13	150.053	C (40%), H (6.71%), O (53.28%)	true	0	High	N/A	12.34	N/A	-2.94	0.95	133.05	4.5	3.44	41.62
D-(+)-GALACTOSE	Carbohydrates	203.053	7.77632	HILIC+	1.30958	0.136317	0.475493	C6H12O6	M+NH4, M+Na	100 - 7.43 - 1.1	99.1692	43.4	118498	115267	29854.1	1.85787	0.353545	5265.54	216580	113491	123505	24	12	5	1	1	0	1	1	110.38	6	5	15.16	35.92	180.156	180.063	C (40%), H (6.71%), O (53.28%)	true	0	High	N/A	11.3	N/A	-2.93	0.35	154.34	4.72	4.12	47.64
D-(+)-GLUCOSAMINE	Carbohydrates	221.113	12.0071	HILIC+	0.822667	0.7171	-1.00617	C6H13NO5	M+ACN+H	100 - 16.9	90.7507	39.1	108.645	81.4195	80.0242	5.93921	2.39689	20.9603	430.12	95.2237	122.066	25	12	5	1	1	0	1	1	116.17	6	5	15.96	37.58	179.172	179.079	C (40.22%), H (7.31%), N (7.82%), O (44.65%)	true	0	High	8.23	11.73	9.96	-3.04	0.25	157.57	5.15	4.2	56.01
D-(+)-XYLOSE	Carbohydrates	149.046	8.43585	ZICpHILIC-	0.436667	0.0998	0.822817	C5H10O5	M-H, M+Cl	100 - 6.68 - 0.678 - 0.0135	98.6434	44.6	1651.6	1129.39	1738.29	19.6285	3.67698	294.677	13760.3	1360.06	1943.13	20	10	3	4	0	0	0	0.8	97.99	5	4	12.74	31.38	150.13	150.053	C (40%), H (6.71%), O (53.28%)	true	0	High	N/A	12.34	N/A	-2.94	0.95	133.1	4.79	3.37	43.65
DEOXYCARNITINE	Quaternary amm,	146.118	10.983	HILIC+	0.419667	0.192967	1.92614	C7H16NO2	M+H	100 - 12.7 - 0.961	95.8464	42.4	8069.39	8263.98	3611.73	-0.612339	0.187781	759.647	17146	7463.66	8675.13	26	10	0	4	0	0	0	0.86	37.3	2	1	15.61	51.44	146.209	146.118	C (57.5%), H (11.03%), N (9.58%), O (21.89%)	true	1	High	N/A	4.46	N/A	-3.97	0.97	157.67	5.61	3.32	49.4
DEOXYCHOLIC ACID	Steroids	357.28	10.8819	RP+	0.218217	0.121867	2.31456	C24H40O4	M+H-3H2O, M+H-2H2O, M+H-H2O, M+Na	100 - 25.4 - 1.66	96.8231	44.1	591.824	397.431	678.545	8.10453	2.661	21.0674	3707.66	478.024	705.625	68	28	10	4	4	0	0	0.96	77.76	4	3	43.77	109.2	392.58	392.293	C (73.43%), H (10.27%), O (16.3%)	true	0	Low	-0.35	4.65	2.15	3.79	-4.63	404.73	8.97	4.34	108.36
DEOXYCYTIDINE	Nucleosides/analogs	269.124	1.34628	RP+	0.20145	-0.0837167	-1.77183	C9H13N3O4	M+ACN+H	100 - 4.9 - 0.734	93.7888	39.6	425.503	238.508	470.445	5.46642	2.31554	28.4407	2381.44	346.604	504.403	29	16	3	2	2	1	2	0.56	109.37	7	4	20.91	64.45	227.22	227.091	C (47.57%), H (5.77%), N (18.49%), O (28.16%)	true	0	High	3.86	5.95	9.4	-0.92	-1.07	193.03	5.99	4.17	62.65
DEOXYURIDINE	Nucleosides/analogs	227.068	2.48915	RP-	0.18475	0.09915	1.24696	C9H12N2O5	M-H	100 - 5.68	93.9606	40.3	8.47684	7.91737	3.09243	0.591829	0.69096	1.08344	18.3236	7.9582	8.99548	28	16	3	2	2	1	2	0.56	102.59	6	3	20.15	51.38	228.204	228.075	C (47.37%), H (5.3%), N (12.28%), O (35.05%)	true	0	High	N/A	7.57	N/A	-1.15	-0.4	190.01	5.85	4.13	61.54
DETHIOBIOTIN	Lipids/lipid-related	197.128	5.35855	RP+	0.151117	0.17855	-0.366526	C10H18N2O3	M+H-H2O	100 - 39.3	79.561	37.9	12.9645	10.4396	9.28928	2.46169	1.49015	0.49886	47.8569	11.4066	14.5225	33	15	2	6	1	0	1	0.8	81.92	5	3	21.48	54.92	214.265	214.132	C (56.06%), H (8.47%), N (13.07%), O (22.4%)	true	0	High	15	-2.62	1.12	0.01	-1.03	205.23	7.37	4.07	70.98
D-GLUCOSAMINE 6-SULFATE	Sulfates/sulfonates	298	10.3954	HILIC+	0.25185	-0.189583	2.03466	C6H13NO8S	M+K	100 - 6.62	92.5871	41.7	20.245	11.6577	26.1506	21.6453	4.04766	0.535245	205.735	15.8592	24.6308	29	16	5	3	1	0	1	1	159.54	8	5	20.96	47.57	259.23	259.036	C (27.8%), H (5.05%), N (5.4%), O (49.37%), S (12.37%)	true	0	High	8.23	-1.88	3.06	-3.99	0.05	202.71	5.8	4.04	60.44
D-GLUCURONOLACTONE	(Poly)alcohols	141.018	1.84988	HILIC+	0.772217	-0.00511667	-0.259019	C6H8O6	M+H-2H2O	100 - 7.31 - 0.248	98.4548	51.6	43.4956	23.4851	71.0521	29.6052	4.77635	0.939702	598.98	31.5792	55.4119	20	12	4	2	1	0	1	0.67	104.06	5	3	14.11	33.72	176.124	176.032	C (40.92%), H (4.58%), O (54.5%)	true	0	High	N/A	11.57	N/A	-2.58	-0.07	141.01	5.02	3.62	46.81
DHEAS	Steroids	369.175	7.75923	RP+	0.100717	0.189233	4.26281	C19H28O5S	M+H-H2O, M+H, M+2Na-H	100 - 27.2 - 2.9	91.3962	40.1	172.653	148.36	145.034	9.19406	2.36691	6.05218	1020.9	148.329	196.977	53	25	6	2	4	0	0	0.84	80.67	4	1	38	94.65	368.49	368.166	C (61.93%), H (7.66%), O (21.71%), S (8.7%)	true	0	High	N/A	-1.36	N/A	3.42	-3.73	338.23	8.38	4.14	97.55
DIETHANOLAMINE	Not defined	70.0651	8.66612	HILIC+	0.18465	-0.113883	-0.44571	C4H11NO2	M+H-2H2O	100 - 0.986	95.8109	43.8	8.32701	7.45165	4.44957	3.57277	1.43186	0	27.9759	7.58077	9.07326	18	7	0	4	0	0	0	1	52.49	3	3	10.89	27.28	105.137	105.079	C (45.7%), H (10.55%), N (13.32%), O (30.43%)	true	0	High	9.26	15.3	12.23	-1.57	1.22	108.76	5.23	2.89	40.89
DOPAMINE	Not defined	136.076	8.96832	HILIC+	0.285417	0.288317	0.895512	C8H11NO2	M+H-H2O	100 - 8.53 - 1.37	98.849	41.7	58.056	57.8602	35.0628	7.61566	1.49573	1.0841	264.948	52.1755	63.9365	22	11	0	2	1	1	0	0.25	66.48	3	3	16.67	43.25	153.181	153.079	C (62.73%), H (7.24%), N (9.14%), O (20.89%)	true	0	High	9.27	10.01	9.76	0.03	-0.26	144.69	5.4	3.58	50.88
D-ORNITHINE	Amino acids	133.097	14.4247	HILIC+	2.93802	0.00465	1.27678	C5H12N2O2	M+H-H2O, M+H, 2M+H	100 - 7 - 0.746 - 0.0156 - 0.00252 - 0.000814	99.2281	58.1	2739.4	2585.39	1175.39	1.19832	0.867147	87.0838	7040.92	2542.27	2936.53	21	9	1	4	0	0	0	0.8	89.34	4	3	13.53	33.21	132.163	132.09	C (45.44%), H (9.15%), N (21.2%), O (24.21%)	true	0	High	10.29	2.67	9.82	-3.66	0.42	130.85	5.55	3.15	47.46
D-PANTOTHENIC ACID	Organic acids	220.118	3.44477	RP+	0.167883	0.0347667	-0.276389	C9H17NO5	M+H, M+Na	100 - 2.5 - 1.29	92.5602	44.2	259.447	185.977	189.021	5.946	2.15052	64.5171	1237.38	227.746	291.148	32	15	1	6	0	0	0	0.78	110.35	6	4	20.4	52.03	219.237	219.111	C (49.31%), H (7.82%), N (6.39%), O (36.49%)	true	0	High	5.08	2.37	3.45	-1.89	0.22	206.14	5.72	4.42	58.82
D-SACCHARIC ACID, D-GLUCARIC ACID	Organic acids	209.03	9.67887	ZICpHILIC-	0.520767	-0.133433	0.577701	C6H10O8	M-CO2-H, M-H, 2M-H	100 - 6.62 - 1.41 - 0.0126	99.2321	44.3	933.499	455.644	1461.63	19.4108	4.08787	66.5645	10320.6	688.365	1178.63	24	14	4	5	0	0	0	0.67	155.52	8	6	15.89	38.14	210.138	210.038	C (34.29%), H (4.8%), O (60.91%)	false	0	High	N/A	2.83	N/A	-3.09	0.46	169.23	5.61	3.69	53.81
D-SORBITOL	(Poly)alcohols	205.068	7.70917	HILIC+	0.88985	0.0291667	-2.79667	C6H14O6	M+Na	100 - 7.05 - 1.3	99.7167	49.6	12683.4	7300.4	16075.7	15.7238	3.52721	65.076	111902	9987.26	15379.5	26	12	4	5	0	0	0	1	121.38	6	6	15.78	38.4	182.172	182.079	C (39.56%), H (7.75%), O (52.69%)	false	0	High	N/A	12.59	N/A	-3.73	1.16	165.07	5.33	3.52	51.03
EICOSAPENTAENOIC ACID	Organic acids	303.231	13.9371	RP+	0.25185	0.0171167	-3.97817	C20H30O2	M+H-H2O, M+H, M+Na, M+2Na-H	100 - 4.85 - 0.622	84.3637	51.3	163.332	122.544	131.731	6.54678	2.38387	15.9792	775.505	141.239	185.425	52	22	0	13	0	0	0	0.45	37.3	2	1	36.91	101.07	302.458	302.225	C (79.42%), H (10%), O (10.58%)	false	0	Low	N/A	4.82	N/A	6.23	-7.92	323.42	8.52	5.4	95.42
EPITESTOSTERONE 17A-GLUCURONIDE	Steroids	487.231	7.9439	RP+	0.117533	0.1739	1.13119	C25H36O8	M+Na	100 - 28.1	95.19	41.8	9.33602	4.48005	13.368	11.0594	3.04233	0	78.9159	7.09404	11.578	69	33	11	3	5	0	1	0.84	133.52	8	4	46.83	116.71	464.555	464.241	C (64.64%), H (7.81%), O (27.55%)	true	0	Moderate	N/A	3.63	N/A	1.91	-4.42	431.76	9.32	5.26	110.21
ETHYLMALONIC ACID	Organic acids	131.035	3.39622	RP-	0.21835	-0.0637833	-3.08788	C5H8O4	M-H	100 - 1.5	95.2138	41.9	34.3518	18.9258	39.4742	15.3845	3.44151	6.92129	280.662	27.7315	40.9722	17	9	0	3	0	0	0	0.6	74.6	4	2	11.17	28.16	132.115	132.042	C (45.46%), H (6.1%), O (48.44%)	true	0	High	N/A	2.5	N/A	0.66	-0.44	117.83	4.23	3.69	38.2
ETIOCHOLANOLONE	Steroids	255.212	10.5125	RP+	0.08395	0.0525	4.19938	C19H30O2	M+H-2H2O	100 - 22.8	96.3585	47.3	4.60703	3.57643	4.50597	15.6895	3.32462	0.14919	33.6	3.85132	5.36274	51	21	7	0	4	0	0	0.95	37.3	2	1	33.5	83.81	290.447	290.225	C (78.57%), H (10.41%), O (11.02%)	true	0	Moderate	-1.36	N/A	N/A	3.77	-4.16	301.09	6.35	4.48	78.46
FORMYL-L-METHIONYL PEPTIDE	Amino acids	176.039	3.90008	RP-	0.201567	0.0500833	2.44785	C6H11NO3S	M-H	100 - 2.64 - 0.345 - 0.334 - 0.453	90.5265	42.3	68.6495	59.2837	32.0249	-0.0234132	0.94898	26.3525	161.661	63.2785	74.0205	22	11	1	5	0	0	0	0.67	69.89	4	2	16.62	43.06	177.22	177.046	C (40.66%), H (6.26%), N (7.9%), O (27.08%), S (18.09%)	true	0	High	1.79	3.81	4.16	0.66	-0.8	156.71	5.6	4.25	52.96
FUMARIC ACID	Organic acids	115.004	1.69972	RP-	0.25195	-0.180283	1.16172	C4H4O4	M-H	100 - 4.19 - 0.15	98.968	40.3	17.5667	14.4636	13.7953	35.4702	4.80916	3.34479	132.979	15.253	19.8803	12	8	0	2	0	0	0	0	74.6	4	2	9.13	24.61	116.072	116.011	C (41.39%), H (3.47%), O (55.13%)	true	0	High	N/A	3.35	N/A	-0.04	-0.24	92.99	4.4	2.86	38.68
GALACTITOL	(Poly)alcohols	181.071	8.18392	ZICpHILIC-	0.63825	-0.0532	-1.53036	C6H14O6	M-H, M+FA-H	100 - 7.9 - 1.55 - 0.0339	98.9338	47.2	8729.2	4909.86	11507.6	19.8438	3.92183	726.801	84428	6799.23	10659.2	26	12	4	5	0	0	0	1	121.38	6	6	15.78	38.4	182.172	182.079	C (39.56%), H (7.75%), O (52.69%)	false	0	High	N/A	12.59	N/A	-3.73	1.16	164.95	4.97	4.09	51.5
GAMMA-LINOLENIC ACID	Lipids/lipid-related	279.232	11.9226	RP+	0.21825	0.0426	-0.357873	C18H30O2	M+H	100 - 10.3	90.1707	48.6	138.451	71.6215	200.774	33.412	5.28528	33.4488	1585.32	104.779	172.124	50	20	0	13	0	0	0	0.61	37.3	2	1	33.69	89.64	278.436	278.225	C (77.65%), H (10.86%), O (11.49%)	false	0	Low	N/A	4.92	N/A	6.06	-7.17	304.79	9.2	5.13	97.3
GLUTARIC ACID	Organic acids	113.024	8.31828	ZICpHILIC-	1.8141	0.676567	0.443115	C5H8O4	M-H2O-H, M-H	100 - 10.2 - 1.25 - 0.0725 - 0.0243	96.1692	40.1	1473.31	1302.93	680.832	4.15401	1.79576	570.551	4584.83	1359.13	1587.49	17	9	0	4	0	0	0	0.6	74.6	4	2	11.17	28.14	132.115	132.042	C (45.46%), H (6.1%), O (48.44%)	true	0	High	N/A	3.76	N/A	0.05	0.46	117.7	5.19	3.23	42.48
GLUTARYLCARNITINE	Quaternary amm,	276.142	2.40387	RP+	0.100733	-0.186133	-4.32626	C12H22NO6	M+H	100 - 4.04 - 0.722	90.1984	38.1	54.5646	42.044	48.4478	3.76818	1.86681	3.44251	248.873	46.4393	62.6899	41	19	1	10	0	0	0	0.75	100.9	5	2	26.26	77.29	276.308	276.144	C (52.16%), H (8.03%), N (5.07%), O (34.74%)	true	1	High	N/A	3.33	N/A	-4.18	0.52	264.83	7.37	4.89	80.03
GLYCEROL 2-PHOSPHATE	Phosphate-containing	192.989	8.43585	ZICpHILIC-	0.470267	-0.1296	1.38148	C3H9O6P	M+Na-2H	100 - 3.95	98.4316	43.6	266.112	159.787	270.358	2.1719	1.58175	6.05986	1286.58	220.77	311.455	19	10	0	4	0	0	0	1	107.22	5	4	12.87	31.39	172.073	172.014	C (20.94%), H (5.27%), O (55.79%), P (18%)	true	0	High	N/A	1.13	N/A	-1.96	1.78	132.97	4.48	4.32	45.33
GLYCOCHENODEOXYCHOLATE	Steroids	448.307	9.31667	RP-	0.30235	0.106667	0.0457072	C26H43NO5	M-H, M+Cl	100 - 22.3 - 1.16 - 0.0133 - 0.00307	91.4523	43.5	3490.93	2189.24	4742.16	21.0852	4.06735	185.232	34172.8	2695.61	4286.25	75	32	10	6	4	0	0	0.92	110.35	6	4	48.64	122.6	449.632	449.314	C (69.45%), H (9.64%), N (3.12%), O (17.79%)	true	0	Low	1.91	3.84	5.06	3.32	-4.77	452.41	10.51	5.63	123.56
GLYCOCHOLIC ACID	Organic acids	464.302	5.46268	ZICpHILIC-	2.28437	-0.0418333	1.1155	C26H43NO6	M-H	100 - 31.9 - 5.67 - 0.63 - 0.0349	97.7277	46.3	8147.88	3454.26	12477.9	9.22535	2.92562	479.412	67968.2	6055.17	10240.6	76	33	11	6	4	0	0	0.92	130.58	7	5	49.28	124.11	465.631	465.309	C (67.07%), H (9.31%), N (3.01%), O (20.62%)	true	0	High	1.83	3.83	4.85	2.2	-2.98	460.31	9.98	5.15	121.91
GLYCOURSODEOXYCHOLIC ACID	Steroids	450.32	8.27968	RP+	0.184667	0.109683	-1.24947	C26H43NO5	M+H-2H2O, M+H	100 - 29.2	95.6502	43.5	136.195	75.5983	168.917	5.62308	2.32485	3.17505	859.008	107.865	164.524	75	32	10	6	4	0	0	0.92	110.35	6	4	48.64	122.6	449.632	449.314	C (69.45%), H (9.64%), N (3.12%), O (17.79%)	true	0	Low	1.91	3.84	5.06	3.32	-4.77	452.16	10.53	5.69	123.93
GUANIDOACETIC ACID	Amino acids	118.061	10.3618	HILIC+	0.4533	0.206833	1.64583	C3H7N3O2	M+H, M+Na, M+K	100 - 1.05	96.2452	42.2	85.0223	75.1371	42.186	0.888561	0.870152	2.75095	249.504	77.9472	92.0974	15	8	0	2	0	0	0	0.33	99.2	5	4	9.95	36.72	117.108	117.054	C (30.77%), H (6.03%), N (35.88%), O (27.32%)	true	0	High	12.24	3.37	8.32	-3.13	0.06	100.15	4.83	3.12	37.12
GUANINE	Nucleosides/analogs	152.057	5.91278	HILIC+	0.772317	-0.482217	0.414293	C5H5N5O	M+H	100 - 23.4	86.6485	38.3	287.375	65.9981	2054.01	116.307	10.5643	9.18214	23258.8	-57.109	631.86	16	11	0	0	2	2	2	0	97.15	5	4	13.25	48.61	151.129	151.049	C (39.74%), H (3.33%), N (46.34%), O (10.59%)	true	0	High	20.9	-5.71	7.09	-2.1	-2.47	114.67	4.88	3.86	46.75
GUANOSINE 3',5'-CYCLIC MONOPHOSPHATE	Nucleotides/analogs	346.054	2.70607	RP+	0.1679	0.0360667	-1.51776	C10H12N5O7P	M+H	100 - 46.7	75.7863	39.4	7.04208	5.65541	4.26848	0.547529	1.06881	0.814518	21.3644	6.3262	7.75795	35	23	5	1	4	2	4	0.5	171.51	9	5	27.88	82.3	345.208	345.047	C (34.79%), H (3.5%), N (20.29%), O (32.44%), P (8.97%)	true	0	High	20.4	-5.89	4.05	-4.73	-2.62	249.9	7.26	4.34	83.33
HEPTADECANOIC ACID	Lipids/lipid-related	315.253	1.19625	ZICpHILIC-	0.688717	0.0122667	0.338412	C17H34O2	M-H	100 - 17.8 - 2.89 - 0.0894	98.428	44.7	112.346	92.9388	76.5579	9.32978	2.5336	20.0273	525.103	99.5061	125.186	53	19	0	15	0	0	0	0.94	37.3	2	1	32.56	81.68	270.457	270.256	C (75.5%), H (12.67%), O (11.83%)	false	0	Low	N/A	4.95	N/A	6.7	-7.16	310.71	12.76	3.54	109.63
HIPPURIC ACID	Organic acids	180.066	4.70378	RP+	0.335783	0.0437833	0.000237366	C9H9NO3	M+H-H2O, M+H, M+Na, M+2Na-H, 2M+H, 2M+Na	100 - 6.12 - 0.242 - 0.0154 - 0.0119 - 0.00877	95.434	45.1	28504.4	17336.2	32581.6	2.16707	1.64434	127.172	139900	23040.1	33968.7	22	13	0	3	1	1	0	0.11	69.89	4	2	17.55	46.64	179.175	179.058	C (60.33%), H (5.06%), N (7.82%), O (26.79%)	true	0	High	1.82	3.71	6.01	1.23	-1.38	157.31	5.81	3.91	58.51
HOMOSERINE	Amino acids	164.03	10.1436	HILIC+	1.22558	-0.321417	1.59454	C4H9NO3	M+H, M+Na, M+2Na-H	100 - 4.86 - 0.517	99.7689	41.9	2239.23	2192.61	705.01	1.03939	0.429226	55.4221	4446.47	2120.99	2357.47	17	8	1	3	0	0	0	0.75	83.55	4	3	10.87	26.91	119.12	119.058	C (40.33%), H (7.62%), N (11.76%), O (40.29%)	true	0	High	9.16	2.22	5.69	-3.83	0.58	110.45	4.69	3.12	37.91
HOMOVANILLIC ACID	Organic acids	181.051	4.92472	RP-	0.252	0.114717	2.12473	C9H10O4	M-H	100 - 4.55 - 4.54 - 0.491	91.9973	40.8	12.7178	8.64341	10.1566	3.68528	1.79508	2.65256	59.6709	11.0144	14.4212	23	13	0	3	1	1	0	0.22	66.76	4	2	17.7	45.81	182.175	182.058	C (59.34%), H (5.53%), O (35.13%)	true	0	High	N/A	3.74	N/A	1.15	-0.69	161.08	5.27	4.18	55.73
HYDROQUINONE	(Poly)alcohols	155.035	4.32005	RP-	0.1176	-0.13995	-0.711693	C6H6O2	M+FA-H	100 - 2.8	95.8674	41.3	2.76346	2.28752	1.90165	4.34868	1.79144	0.311439	11.6502	2.44453	3.08239	14	8	0	0	1	1	0	0	40.46	2	2	11.54	30.02	110.112	110.037	C (65.45%), H (5.49%), O (29.06%)	true	0	High	N/A	9.68	N/A	1.37	-0.52	99.03	4.29	3.43	38.68
HYPOXANTHINE	Nucleosides/analogs	135.031	6.16818	ZICpHILIC-	0.571083	-0.07985	0.63767	C5H4N4O	M-H	100 - 7.36 - 9.49	91.8895	43.1	1293.17	1188.62	610.715	2.7909	1.32783	361.976	3919.57	1190.75	1395.6	14	10	0	0	2	2	2	0	74.69	4	2	12.86	33.88	136.114	136.039	C (44.12%), H (2.96%), N (41.16%), O (11.75%)	true	0	High	0.29	9.14	4.58	-0.01	-1.51	104.7	4.4	3.56	42.01
INDOLE-3-ACETIC ACID	Amino acids	176.071	6.5505	RP+	0.302133	0.0305	-0.588267	C10H9NO2	M+H-H2O, M+H, M+Na, M+2Na-H, 2M+Na	100 - 2.43 - 0.901	91.9629	47.6	1882.57	1371.53	1771.85	13.9271	3.23084	411.391	12927.1	1585.41	2179.73	22	13	0	2	2	2	1	0.1	53.09	2	2	19.72	48.45	175.187	175.063	C (68.56%), H (5.18%), N (8%), O (18.27%)	true	0	High	N/A	4.66	N/A	1.71	-1.9	153.31	5.28	4.05	56.31
INDOLE-3-ETHANOL	Not defined	144.08	4.60307	RP+	0.0839167	0.0930667	-2.89129	C10H11NO	M+H-H2O	100 - 7.64 - 7.05	91.5879	40.9	27.2079	15.0828	34.3177	23.2158	3.96201	0	282.033	21.4524	32.9634	23	12	0	2	2	2	1	0.2	36.02	1	2	19.8	48.72	161.204	161.084	C (74.51%), H (6.88%), N (8.69%), O (9.92%)	true	0	High	N/A	15.82	N/A	1.59	-1.8	151.18	5.44	4.05	56.29
INDOLE-3-PYRUVIC ACID	Organic acids	405.108	5.58028	ZICpHILIC-	0.604733	0.41245	-2.69993	C11H9NO3	2M-H	100 - 21.9 - 20.8 - 7.07	76.0607	35.5	454.913	142.686	962.382	27.0819	4.76465	4.39163	7252.01	293.509	616.317	24	15	0	3	2	2	1	0.09	70.16	3	2	21.63	53.8	203.197	203.058	C (65.02%), H (4.46%), N (6.89%), O (23.62%)	true	0	High	N/A	3.49	N/A	2	-2.35	172.53	5.37	4.08	59.47
INDOXYL SULFATE	Sulfates/sulfonates	212.003	4.57197	RP-	0.99105	-0.0480333	1.33029	C8H7NO4S	M-H	100 - 11.4 - 0.252 - 0.234 - 0.0247 - 0.00611 - 0.00104	93.9056	44.1	49787.9	28463.3	46042.5	1.91822	1.42468	238.322	223668	42066	57509.8	20	14	0	2	2	1	1	0	76.49	4	1	20.54	47.61	212.2	212.002	C (45.28%), H (2.85%), N (6.6%), O (30.16%), S (15.11%)	true	0	High	3.45	-2.33	0.52	-1.49	-1.75	160.01	5.37	3.89	57.86
INOSINE	Nucleosides/analogs	267.073	2.70752	RP-	0.235183	0.0675167	-2.53736	C10H12N4O5	M-H	100 - 4.25	91.0279	40.4	20.0215	16.0455	13.9998	11.722	2.65501	3.25041	106.526	17.6735	22.3694	31	19	4	2	3	2	3	0.5	133.75	8	4	24.07	60.48	268.229	268.081	C (44.78%), H (4.51%), N (20.89%), O (29.82%)	true	0	High	-0.12	11.61	5.71	-1.57	-1.08	213.5	6.11	4.2	72.07
INOSINE 5'-PHOSPHATE	Nucleotides/analogs	331.045	1.37985	RP+	0.1679	-0.01015	2.97833	C10H13N4O8P	M+H-H2O	100 - 17.3	94.0247	45.3	120.97	115.053	33.1554	0.183892	0.752759	63.8779	220.072	115.41	126.531	36	23	4	4	3	2	3	0.5	175.73	9	5	27.75	72.2	348.208	348.047	C (34.49%), H (3.76%), N (16.09%), O (36.76%), P (8.90%)	true	0	High	2.75	1.21	0.86	-2.93	-0.485	257.6	7.36	4.84	85.08
ISOCITRIC ACID	Organic acids	147.03	9.67887	ZICpHILIC-	0.6887	-0.816567	0.463176	C6H8O7	M-CO2-H	100 - 15.5 - 5.86	89.2863	38.7	60.6205	45.8068	57.1986	9.77559	2.72591	6.00082	381.716	51.0276	70.2135	21	13	2	5	0	0	0	0.5	132.13	7	4	14.48	35.72	192.123	192.027	C (37.51%), H (4.2%), O (58.29%)	true	0	High	N/A	3.07	N/A	-1.45	0.7	154.25	5.3	3.81	48.38
ISOVALERIC ACID	Organic acids	144.102	0.9937	HILIC+	0.83945	0.0837	1.08561	C5H10O2	M+ACN+H	100 - 48.5	70.8338	34.8	273.134	248.669	119.452	3.9522	1.51315	90.2882	842.634	253.101	293.168	17	7	0	2	0	0	0	0.8	37.3	2	1	10.48	26.42	102.133	102.068	C (58.8%), H (9.87%), O (31.33%)	true	0	High	N/A	5.01	N/A	1.21	-0.8	107	4.37	3.26	36.97
KETO-ISOLEUCINE	Organic acids	129.056	4.23605	RP-	0.369567	0.09605	2.24142	C6H10O3	M-H	100 - 0.452 - 0.0464 - 0.000949 - 0.000278	93.4632	41.2	2114.2	2070.78	700.258	-0.112076	0.386741	689.97	4102.7	1996.76	2231.65	19	9	0	3	0	0	0	0.67	54.37	3	1	12.44	31.77	130.143	130.063	C (55.37%), H (7.75%), O (36.88%)	true	0	High	N/A	3.53	N/A	1.5	-1.29	126.14	4.83	3.26	42.18
KYNURENIC ACID	Amino acids	190.05	4.2506	RP+	0.268567	0.0706	1.02465	C10H7NO3	M+H-H2O, M+H, M+Na	100 - 4.67 - 1.19 - 2.39 - 0.129 - 0.0318	91.9493	42	1182.65	568.621	1218.77	2.04695	1.44815	82.2677	6033.46	978.245	1387.05	21	14	0	1	2	2	1	0	66.4	4	2	18.46	52.32	189.17	189.043	C (63.49%), H (3.73%), N (7.4%), O (25.37%)	true	0	High	N/A	2.97	N/A	1.58	-2.58	156.16	5.86	4.21	62.87
L-(+)-3-METHOXY-4-HYDROXYMANDELIC ACID	Organic acids	243.025	2.80682	RP+	0.201483	-0.173183	-3.80797	C9H10O5	M+H-2H2O, M+2Na-H	100 - 37.1 - 1.21	80.2045	36.5	22.7766	15.1833	23.1814	15.028	3.71669	7.01793	149.868	18.8888	26.6644	24	14	1	3	1	1	0	0.22	86.99	5	3	18.38	47.15	198.174	198.053	C (54.55%), H (5.09%), O (40.37%)	true	0	High	N/A	3.11	N/A	0.43	-0.87	169.81	5.27	4.18	55.82
L-ALANINE	Amino acids	134.019	1.04408	RP+	0.100717	0.0640833	-1.88092	C3H7NO2	M+2Na-H	100 - 2.5	98.3361	40.4	130.902	126.44	36.9695	1.01174	0.708852	56.4766	272.386	124.702	137.103	13	6	1	1	0	0	0	0.67	63.32	3	2	8.36	20.5	89.094	89.0477	C (40.44%), H (7.92%), N (15.72%), O (35.91%)	true	0	High	9.48	2.47	5.98	-2.84	0.28	84.88	3.75	3.3	32.03
L-ANSERINE	Amino acids	241.129	12.0071	HILIC+	0.721933	-0.4529	-0.513252	C10H16N4O3	M+H, M+K	100 - 14 - 5.26 - 8.57 - 1.61	88.0895	39.5	349.279	225.148	374.564	13.4594	3.22579	20.659	2633.93	286.459	412.098	33	17	1	6	1	1	1	0.5	113.73	6	3	23.25	60.98	240.263	240.122	C (49.99%), H (6.71%), N (23.32%), O (19.98%)	true	0	High	10.3	3.46	7.94	-4.57	0.26	217.06	6.03	5.09	68.91
L-ARGININE	Amino acids	175.119	14.1728	HILIC+	2.56865	0.0178	0.506323	C6H14N4O2	M+H-H2O, M+H, M+K, 2M+H	100 - 8.72 - 0.829	99.3998	55	5125.98	5046.81	1687.57	0.0676172	0.0899008	140.944	9076.25	4842.95	5409.01	26	12	1	5	0	0	0	0.67	125.22	6	5	16.9	53.92	174.204	174.112	C (41.37%), H (8.1%), N (32.16%), O (18.37%)	true	0	High	12.41	2.41	10.77	-3.16	-0.14	163.25	6.66	3.49	57.69
L-ASPARAGINE	Amino acids	131.046	9.02372	ZICpHILIC-	0.48715	-0.22355	0.304472	C4H8N2O3	M-H2O-H, M-H	100 - 4.87	98.9394	42.6	409.644	405.362	117.029	0.743927	0.354462	28.6754	770.178	390.017	429.271	17	9	1	3	0	0	0	0.5	107.4	5	4	11.47	39.29	132.119	132.053	C (36.36%), H (6.1%), N (21.2%), O (36.33%)	true	0	High	12.95	-1.26	5.65	-6.12	0.23	115.12	4.72	3.21	40.13
L-ASPARTIC ACID	Amino acids	114.02	8.99012	ZICpHILIC-	0.201567	0.278767	1.03233	C4H7NO4	M-H	100 - 1.14	97.5856	41.6	16.5948	16.3573	6.63942	-0.0506733	0.460165	1.19793	35.8302	15.4813	17.7083	16	9	1	3	0	0	0	0.5	100.62	5	3	10.9	26.53	133.103	133.038	C (36.1%), H (5.3%), N (10.52%), O (48.08%)	true	0	High	9.61	1.7	3.41	-3.5	0.36	112.63	4.71	3.11	39.26
LAURIC ACID	Lipids/lipid-related	201.185	12.8795	RP+	0.268633	0.02955	-1.5936	C12H24O2	M+H-H2O, M+H, M+2Na-H	100 - 11.7 - 0.0303	97.4994	51.9	1599	802.776	2453.79	17.9434	3.85128	79.7865	16505.8	1187.46	2010.53	38	14	0	10	0	0	0	0.92	37.3	2	1	23.34	58.68	200.322	200.178	C (71.95%), H (12.08%), O (15.97%)	true	0	Low	N/A	4.95	N/A	4.48	-4.59	225.68	9.47	3.55	79.5
LAUROYLCARNITINE	Quaternary amm,	344.279	10.1935	RP+	0.117533	0.383467	-0.131958	C19H38NO4	M+H	100 - 4.46	83.6713	38.6	211.958	167.272	164.778	3.8811	1.7156	22.4738	963.215	184.323	239.594	62	24	1	16	0	0	0	0.89	63.6	3	1	38.47	107.84	344.515	344.28	C (66.24%), H (11.12%), N (4.07%), O (18.58%)	true	1	Moderate	N/A	4.22	N/A	0.26	-4.37	373.5	11.52	5.57	117.88
L-CARNITINE	Quaternary amm,	162.113	10.1772	HILIC+	1.96432	0.0844333	0.748827	C7H16NO3	M+H	100 - 9.18 - 1.05	99.525	40.7	73374.6	74437	38111.6	-0.612053	0.421622	17670.1	180712	66982.8	79766.4	27	11	1	4	0	0	0	0.86	57.53	3	2	16.28	52.65	162.208	162.112	C (51.83%), H (9.94%), N (8.64%), O (29.59%)	true	1	High	N/A	4.2	N/A	-4.89	1.03	166.45	5.73	3.51	50.44
L-CYSTEIC ACID	Sulfates/sulfonates	124.007	8.88933	ZICpHILIC-	0.487133	-0.0262	0.461384	C3H7NO5S	M-CO2-H	100 - 4.9 - 2.11	96.421	50.8	693.878	648.622	427.822	5.6361	1.86014	50.3287	2704.97	622.126	765.629	17	10	1	3	0	0	0	0.67	117.69	6	3	13.29	30.44	169.15	169.004	C (21.3%), H (4.17%), N (8.28%), O (47.29%), S (18.95%)	true	0	High	8.79	-1.72	N/A	-2.96	0.65	129.41	4.46	3.71	42.79
L-CYSTEINE	Amino acids	120.012	9.91405	ZICpHILIC-	0.638317	-0.336033	0.123223	C3H7NO2S	M-H	100 - 4.24 - 0.384 - 0.0989	95.4029	41.3	181.894	156.62	129.378	6.83309	1.98424	9.44854	818.538	160.196	203.592	14	7	1	2	0	0	0	0.67	63.32	3	3	11.42	28.22	121.15	121.02	C (29.74%), H (5.82%), N (11.56%), O (26.41%), S (26.46%)	true	0	High	9.05	2.35	5.68	-2.79	-0.23	103.47	4.26	3.11	36.64
L-GLUTAMINE	Amino acids	145.062	8.85573	ZICpHILIC-	0.5039	-0.170067	1.24044	C5H10N2O3	M-H	100 - 6.69	98.9636	43.1	6304.9	6277.95	1530.89	0.954872	0.261275	1159.16	11328.4	6048.15	6561.65	20	10	1	4	0	0	0	0.6	107.4	5	4	13.28	44.05	146.146	146.069	C (41.09%), H (6.9%), N (19.17%), O (32.84%)	true	0	High	13.07	-0.46	5.72	-5.83	0.29	132.1	4.86	3.39	43.35
L-HISTIDINE	Amino acids	154.062	9.00692	ZICpHILIC-	0.7895	-0.245267	0.707185	C6H9N3O2	M-H	100 - 8.03	99.1368	42.3	2484.43	2428.45	980.447	0.516711	0.704674	731.751	5530.05	2320	2648.87	20	11	1	3	1	1	1	0.33	92	4	3	14.77	38.06	155.157	155.069	C (46.45%), H (5.85%), N (27.08%), O (20.62%)	true	0	High	9.44	1.85	8.02	-3.62	-0.44	135.03	5.39	3.24	46.97
L-KYNURENINE	Amino acids	207.078	7.07525	ZICpHILIC-	0.503983	-0.1328	0.389578	C10H12N2O3	M-H	100 - 12.5	98.2429	43.2	207.364	164.74	130.937	3.46005	1.71668	31.7611	818.023	185.405	229.324	27	15	1	4	1	1	0	0.2	106.41	5	3	20.96	55.05	208.217	208.085	C (57.69%), H (5.81%), N (13.45%), O (23.05%)	true	0	High	8.96	1.19	6.11	-1.91	-1.74	186.12	6.15	4.16	67.71
L-LEUCINE	Amino acids	130.088	6.89047	ZICpHILIC-	0.839917	-0.12565	1.21986	C6H13NO2	M-H	100 - 7.74 - 0.685	99.3329	43.3	20379.2	19266.1	6833.05	1.58739	0.893938	5021.49	46440.6	19233.2	21525.2	22	9	1	3	0	0	0	0.83	63.32	3	2	13.84	34.17	131.175	131.095	C (54.94%), H (9.99%), N (10.68%), O (24.39%)	true	0	High	9.52	2.79	6.15	-1.59	-1.16	136.03	4.88	3.29	45.01
L-LYSINE	Amino acids	147.113	1.0105	RP+	0.167867	0.0905	-0.964334	C6H14N2O2	M+H, M+Na	100 - 5.77	97.8316	40.1	674.21	688.908	188.474	0.00343633	0.147069	246.449	1202.05	642.6	705.819	24	10	1	5	0	0	0	0.83	89.34	4	3	15.37	37.81	146.19	146.106	C (49.3%), H (9.65%), N (19.16%), O (21.89%)	true	0	High	10.29	2.74	9.82	-3.21	0.12	147.8	6.01	3.14	50.59
L-METHIONINE	Amino acids	194.022	8.34713	HILIC+	0.621167	-0.182867	0.894606	C5H11NO2S	M+H, M+Na, M+2Na-H	100 - 15.6 - 5.01 - 0.439	92.4985	41.5	2403.52	2406.98	825.855	1.19521	0.389283	160.114	5711.39	2265.01	2542.02	20	9	1	4	0	0	0	0.8	63.32	3	2	15.07	37.59	149.21	149.051	C (40.25%), H (7.43%), N (9.39%), O (21.44%), S (21.49%)	true	0	High	9.5	2.53	6.02	-2.19	-0.53	137.7	5.57	3.38	47.07
L-NORLEUCINE	Amino acids	176.066	7.75953	HILIC+	1.30957	0.0145333	1.73585	C6H13NO2	M+H, M+2Na-H	100 - 7.28 - 0.501	99.7019	53.2	12743	12705.7	4000.69	2.67515	0.809207	4042.6	31579	12072	13413.9	22	9	1	4	0	0	0	0.83	63.32	3	2	13.84	34.22	131.175	131.095	C (54.94%), H (9.99%), N (10.68%), O (24.39%)	true	0	High	9.53	2.79	6.16	-1.43	-1.22	135.91	5.41	3.08	45.55
L-NORVALINE	Amino acids	116.072	7.59603	ZICpHILIC-	3.34275	0.0714167	0.787033	C5H11NO2	M-H	100 - 6.58 - 0.571	99.4247	45.7	5576.11	5325.34	2251.75	0.525128	0.825327	1579	12423.8	5198.46	5953.76	19	8	1	3	0	0	0	0.8	63.32	3	2	12	29.62	117.148	117.079	C (51.26%), H (9.46%), N (11.96%), O (27.31%)	true	0	High	9.53	2.71	6.12	-1.87	-0.68	118.9	4.85	3.06	39.94
L-PHENYLALANINE	Amino acids	164.072	3.22825	RP-	0.25195	0.09825	4.56348	C9H11NO2	M-H2O-H, M-H	100 - 10.3 - 0.0714 - 0.00868 - 0.00121 - 0.000118	99.2208	41.1	2938.52	2948.26	682.628	1.25866	0.106198	827.026	5107.88	2824.03	3053	23	12	1	3	1	1	0	0.22	63.32	3	2	17.89	45.12	165.192	165.079	C (65.44%), H (6.71%), N (8.48%), O (19.37%)	true	0	High	9.45	2.47	5.96	-1.18	-1.37	155.57	5.76	3.52	53.83
L-PIPECOLIC ACID	Amino acids	128.072	6.80648	ZICpHILIC-	0.7223	-0.707933	0.519016	C6H11NO2	M-H	100 - 6.45 - 0.552	99.3677	40.6	85.1026	47.5394	91.5695	2.18962	1.48943	2.48419	422.504	69.7452	100.46	20	9	1	1	1	0	1	0.83	49.33	3	2	13.12	32.67	129.159	129.079	C (55.8%), H (8.58%), N (10.84%), O (24.77%)	true	0	High	10.39	2.06	6.23	-2.12	-0.11	125.17	4.82	3.33	40.37
L-PROLINE	Amino acids	160.035	8.66612	HILIC+	0.789067	0.116117	2.4822	C5H9NO2	M+H, M+Na, M+K, M+2Na-H, 2M+H	100 - 6.43 - 0.209 - 0.000332	99.2231	43.9	16907.9	15693.6	6379.71	2.62959	1.13863	2979.11	45033.5	15837.9	17977.8	17	8	1	1	1	0	1	0.8	49.33	3	2	11.29	28.06	115.132	115.063	C (52.16%), H (7.88%), N (12.17%), O (27.79%)	true	0	High	11.33	1.94	7.12	-2.57	0.2	107.75	4.39	3.13	36.05
L-TERT-LEUCINE	Amino acids	114.091	9.18658	HILIC+	0.436517	0.526583	1.12896	C6H13NO2	M+H-H2O	100 - 6.3 - 0.29	98.9645	40.8	27.795	9.16749	51.3564	20.5859	4.12778	0.161077	346.195	19.1819	36.4081	22	9	1	2	0	0	0	0.83	63.32	3	2	13.84	33.89	131.175	131.095	C (54.94%), H (9.99%), N (10.68%), O (24.39%)	true	0	High	9.32	2.79	6.06	-1.57	-0.59	136.39	4.31	3.55	41.06
L-TRYPTOPHAN	Amino acids	205.098	4.01562	RP+	0.08395	-0.0554833	-4.67785	C11H12N2O2	M+2Na-H	100 - 28.3	87.1886	40.8	32529.3	29978.1	11434.3	-0.258736	0.587123	13797.1	65241	30611.6	34447	27	15	1	3	2	2	1	0.18	79.11	3	3	23.09	56.2	204.229	204.09	C (64.69%), H (5.92%), N (13.72%), O (15.67%)	true	0	High	9.4	2.54	5.97	-1.09	-2.22	182.33	5.92	4.17	65.26
L-TYROSINE	Amino acids	204.063	2.1017	RP+	0.167833	0.1117	-1.45836	C9H11NO3	M+Na	100 - 0.226 - 0.0626 - 0.0426	89.9608	39	1133.91	1078.58	383.863	-0.0196823	0.549587	430.677	2176.66	1069.53	1198.29	24	13	1	3	1	1	0	0.22	83.55	4	3	18.51	47.1	181.191	181.074	C (59.66%), H (6.12%), N (7.73%), O (26.49%)	true	0	High	9.19	2	5.51	-1.49	-0.98	164.06	6.1	3.43	55.81
L-VALINE	Amino acids	162.05	8.64933	HILIC+	0.2854	0.1058	0.869815	C5H11NO2	M+K	100 - 2.46 - 1.61 - 0.177	95.5957	44	7770.43	7702.32	2557.83	-0.155895	0.0200228	656.435	14115.3	7341.45	8199.41	19	8	1	2	0	0	0	0.8	63.32	3	2	12	29.49	117.148	117.079	C (51.26%), H (9.46%), N (11.96%), O (27.31%)	true	0	High	9.6	2.72	6.16	-1.95	-0.63	119.06	4.19	3.53	39.72
MALEIC ACID	Organic acids	233.029	1.56453	RP+	0.167883	0.0545333	-0.844458	C4H4O4	2M+H	100 - 15.9	89.4895	39.7	10.8777	10.4309	3.06568	-0.218062	0.545249	4.66295	19.3206	10.3636	11.3919	12	8	0	2	0	0	0	0	74.6	4	2	9.13	24.61	116.072	116.011	C (41.39%), H (3.47%), O (55.13%)	true	0	High	N/A	2.85	N/A	-0.04	-0.24	93.02	4.47	2.96	36.3
MANDELIC ACID	Organic acids	151.041	4.26965	RP-	0.25195	-0.18035	4.24908	C8H8O3	M-H	100 - 10.1 - 0.447 - 0.153	98.2536	40.5	34.7872	26.2203	30.8839	2.54235	1.58984	2.13593	149.042	29.6076	39.9668	19	11	1	2	1	1	0	0.13	57.53	3	2	15.16	38.7	152.149	152.047	C (63.15%), H (5.3%), O (31.55%)	true	0	High	N/A	3.75	N/A	0.9	-1.21	135.28	4.73	3.41	46.41
MELATONIN	Not defined	267.09	6.2349	RP-	0.251967	-0.0551	-2.93371	C13H16N2O2	M+Cl	100 - 16.5 - 17.3 - 0.245	87.0107	43.1	39.1431	20.9148	36.3624	1.50447	1.35021	4.56973	167.262	33.0447	45.2415	33	17	0	4	2	2	1	0.31	57.61	3	2	26.58	66.8	232.283	232.121	C (67.22%), H (6.94%), N (12.06%), O (13.78%)	true	0	High	6.6	4.52	8.58	1.33	-2.09	216.06	6.78	4.87	73.93
MELIBIOSE	Carbohydrates	387.116	10.0148	ZICpHILIC-	0.386333	0.642217	4.67494	C12H22O11	M+FA-H	100 - 5.82	90.3599	38.1	28.2634	13.6231	34.727	13.5155	2.92385	0.870562	258.15	22.4392	34.0875	45	23	10	4	2	0	2	1	189.53	11	8	28.97	68.34	342.297	342.116	C (42.11%), H (6.48%), O (51.41%)	false	0	High	N/A	11.25	N/A	-4.7	0.23	289.53	6.69	4.76	80.84
MESO-TARTARIC ACID	Organic acids	149.009	9.66208	ZICpHILIC-	0.453583	-0.08975	0.822595	C4H6O6	M-H	100 - 5.23 - 1.32 - 1.97	97.6235	45.5	530.623	85.5359	1154.76	12.8987	3.43018	4.89925	7299.24	336.955	724.292	16	10	2	3	0	0	0	0.5	115.06	6	4	10.87	26.21	150.086	150.016	C (32.01%), H (4.03%), O (63.96%)	true	0	High	N/A	2.72	N/A	-1.83	0.39	118.01	4.77	3.37	41.17
METHYL ACETOACETIC ACID	Not defined	99.044	1.69882	HILIC+	0.755433	0.0738167	-0.793521	C5H8O3	M+H-H2O	100 - 5.06	98.7769	41.2	17.6291	14.4704	11.7424	5.92112	2.10655	2.5654	76.6986	15.6598	19.5985	16	8	0	2	0	0	0	0.4	46.53	2	1	11.14	29.86	116.116	116.047	C (51.72%), H (6.94%), O (41.34%)	true	0	High	N/A	9.24	N/A	0.39	-0.12	108.25	4.89	3.05	41.19
METHYL BETA-D-GALACTOSIDE	Carbohydrates	212.113	3.7974	HILIC+	0.889717	-0.2076	-1.42419	C7H14O6	M+NH4, M+Na	100 - 15.2 - 11.6	86.2473	38.4	1835.79	1286.95	3268.82	60.5625	7.58902	50.2085	30133.5	1287.56	2384.01	27	13	5	2	1	0	1	1	99.38	6	4	17.02	40.67	194.183	194.079	C (43.3%), H (7.27%), O (49.43%)	true	0	High	N/A	12.21	N/A	-2.29	0.56	171.85	5.03	4.72	57.62
METHYL INDOLE-3-ACETIC ACID	Not defined	212.068	8.414	RP+	0.218267	0.134	4.29258	C11H11NO2	M+H, M+Na	100 - 6.94 - 0.198	94.3178	41.9	361.107	146.058	570.143	19.2641	3.8357	19.5337	4289.2	265.487	456.727	25	14	0	3	2	2	1	0.18	42.09	1	1	21.83	53.22	189.214	189.079	C (69.83%), H (5.86%), N (7.4%), O (16.91%)	true	0	High	N/A	15.04	N/A	1.86	-2.11	170.83	5.89	4.09	63.36
METHYLMALONIC ACID	Organic acids	160.061	2.40387	RP+	0.08395	0.183867	4.88811	C4H6O4	M+ACN+H	100 - 4.48	99.0851	39.6	4.01428	3.92678	1.24537	1.80695	0.819355	0.625991	8.87032	3.80542	4.22315	14	8	0	2	0	0	0	0.5	74.6	4	2	9.38	23.56	118.088	118.027	C (40.68%), H (5.12%), O (54.19%)	true	0	High	N/A	2.48	N/A	0.21	0.09	100.79	4.09	3.19	32.78
MEVALONIC ACID	Organic acids	193.072	6.16818	ZICpHILIC-	0.302317	0.0963	-1.0243	C6H12O4	M+FA-H	100 - 12.7 - 5.89	90.8747	42	55.7174	37.9906	84.8152	68.54	7.40641	2.76083	887.039	41.4928	69.942	22	10	1	4	0	0	0	0.83	77.76	4	3	13.67	34.51	148.158	148.074	C (48.64%), H (8.16%), O (43.19%)	true	0	High	N/A	4.38	N/A	-1.09	0.57	141.37	5.02	3.84	46.2
MYO-INOSITOL	(Poly)alcohols	225.062	9.47728	ZICpHILIC-	0.587967	0.00455	0.760263	C6H12O6	M+FA-H	100 - 9.13 - 1.88	97.5495	57.2	2708.01	2049.6	1776.97	1.50306	1.43783	739.579	8739.83	2409.98	3006.03	24	12	0	0	1	0	0	1	121.38	6	6	15.09	35.77	180.156	180.063	C (40%), H (6.71%), O (53.28%)	false	0	High	N/A	12.29	N/A	-3.78	0.47	153.67	4.44	4.06	50.96
MYRISTIC ACID	Lipids/lipid-related	229.215	14.3568	RP+	0.218233	0.0668167	1.60385	C14H28O2	M+H-2H2O, M+H-H2O, M+H, M+Na, M+2Na-H, 2M+H	100 - 3.94 - 0.159	88.8305	46.7	1164.22	723.408	1419.63	9.62991	2.91367	35.8426	8662.86	926.129	1402.31	44	16	0	12	0	0	0	0.93	37.3	2	1	27.03	67.88	228.376	228.209	C (73.63%), H (12.36%), O (14.01%)	false	0	Low	N/A	4.95	N/A	5.37	-5.63	259.82	10.73	3.39	91.2
N,N-DIMETHYLARGININE	Amino acids	203.15	13.4005	HILIC+	0.470083	0.4055	-0.293928	C8H18N4O2	M+H	100 - 10.6 - 4.91 - 0.578	95.8988	41.4	316.649	155.059	545.908	21.8389	4.33391	5.9399	4139.34	225.093	408.205	32	14	1	5	0	0	0	0.75	102.44	6	4	20.55	63.99	202.258	202.143	C (47.51%), H (8.97%), N (27.7%), O (15.82%)	true	0	High	12.81	2.54	10.96	-2.61	-0.2	198.23	7.19	4.11	64.82
N-ACETYL-DL-GLUTAMIC ACID	Organic acids	188.056	9.32608	ZICpHILIC-	0.201583	0.575767	0.235245	C7H11NO5	M-H	100 - 7.78	98.3558	40.8	9.12891	4.40837	14.6958	19.0768	3.99486	0	97.5317	6.66424	11.5936	24	13	1	5	0	0	0	0.57	107.19	6	3	16.09	41.25	189.167	189.064	C (44.45%), H (5.86%), N (7.4%), O (42.29%)	true	0	High	1.08	3.45	3.77	-0.29	0.42	165.12	5.33	4.42	54.41
N-ACETYL-DL-METHIONINE	Organic acids	190.055	4.15207	RP-	0.201583	0.0520667	2.67026	C7H13NO3S	M-H	100 - 7.14 - 5.61 - 5.71 - 0.512	93.5725	42.9	49.3415	36.1948	33.458	1.26821	1.38451	6.63416	167.208	43.7302	54.9528	25	12	1	5	0	0	0	0.71	69.89	4	2	18.45	47.55	191.25	191.062	C (43.96%), H (6.85%), N (7.32%), O (25.1%), S (16.76%)	true	0	High	1.52	4.06	5.13	0.71	-0.53	173.42	5.79	4.35	57.37
N-ACETYL-DL-SERINE	Organic acids	130.05	5.34193	HILIC+	1.10812	-0.228067	1.19518	C5H9NO4	M+H-H2O, M+H	100 - 8.45 - 0.961 - 0.148 - 0.0103	97.6311	41.1	1611.65	786.404	1788.96	3.44019	1.90303	85.4134	8958.32	1311.62	1911.68	19	10	1	3	0	0	0	0.6	90.12	5	3	12.47	32.01	147.13	147.053	C (40.82%), H (6.17%), N (9.52%), O (43.5%)	true	0	High	0.37	3.64	4.76	-0.99	0.63	129.03	4.3	4.04	42.8
N-ACETYL-DL-TRYPTOPHAN	Organic acids	247.107	5.89578	RP+	0.167883	0.0657833	-1.62339	C13H14N2O3	M+H-H2O, M+H, M+Na	100 - 20.9 - 3.8 - 1.46 - 0.369	92.3549	43.4	69.542	47.6135	53.6825	3.3473	1.87104	6.61613	260.011	60.5388	78.5452	32	18	1	4	2	2	1	0.23	85.68	4	3	26.41	66.17	246.266	246.1	C (63.4%), H (5.73%), N (11.38%), O (19.49%)	true	0	High	1.52	4.17	5.21	1.81	-2.18	217.75	6.22	4.42	69.11
N-ACETYL-D-MANNOSAMINE	Carbohydrates	220.083	7.09205	ZICpHILIC-	0.873517	0.226283	-0.276115	C8H15NO6	M-H	100 - 45	74.5698	37.1	265.195	237.427	127.914	-0.201018	0.63519	59.1089	652.17	243.743	286.648	30	15	4	6	0	0	0	0.75	130.58	7	5	19.46	48.97	221.209	221.09	C (43.44%), H (6.84%), N (6.33%), O (43.4%)	true	0	High	1.26	5.74	8.34	-3.04	0.9	197.6	5.81	4.67	61.74
N-ACETYLGLYCINE	#N/A	116.035	1.56533	RP-	0.15115	0.155333	-0.00603432	C4H7NO3	M-H	100 - 0.651 - 0.212	95.5165	39.8	14.4262	8.44258	12.996	2.3419	1.7418	0.859393	60.7427	12.2466	16.6058	15	8	0	2	0	0	0	0.5	69.89	4	2	9.95	25.97	117.104	117.043	C (41.03%), H (6.03%), N (11.96%), O (40.99%)	true	0	High	1.64	3.79	4.9	-0.51	0.65	103.37	4.92	3.1	38.68
N-ACETYL-L-ASPARTIC ACID	Organic acids	174.041	1.3638	RP-	0.15115	-0.0862	0.572577	C6H9NO5	M-H	100 - 6.7 - 1.23	99.5727	41.1	31.7317	24.6569	28.5247	37.175	5.39658	10.8196	262.437	26.9477	36.5157	21	12	1	4	0	0	0	0.5	107.19	6	3	14.3	36.5	175.14	175.048	C (41.15%), H (5.18%), N (8%), O (45.67%)	true	0	High	0.66	3.45	4.18	-0.58	0.35	148.16	4.59	4.34	46.57
N-ACETYL-L-LEUCINE	Organic acids	172.097	4.99192	RP-	0.201617	-0.0880833	-4.49416	C8H15NO3	M-H	100 - 9.66 - 0.0641	98.8323	42.5	17.3966	15.2788	7.95942	3.65844	1.63918	7.92427	56.0994	16.0617	18.7315	27	12	1	4	0	0	0	0.75	69.89	4	2	17.21	44.14	173.212	173.105	C (55.47%), H (8.73%), N (8.09%), O (27.71%)	true	0	High	1.7	4.24	5.29	1.31	-1.17	171.56	5.07	4.39	51.77
N-ACETYL-L-PHENYLALANINE	Organic acids	206.083	5.59665	RP-	0.235183	-0.128117	0.893015	C11H13NO3	M-H	100 - 13.6 - 2.58	97.8882	42.4	75.5444	46.8987	72.6664	9.44796	2.7288	14.3924	490.544	63.3573	87.7314	28	15	1	4	1	1	0	0.27	69.89	4	2	21.23	55.08	207.229	207.09	C (63.76%), H (6.32%), N (6.76%), O (23.16%)	true	0	High	1.42	4.07	5.13	1.72	-1.36	191.1	5.67	4.35	61.3
N-ACETYLPROLINE	Amino acids	156.067	3.36263	RP-	0.302333	-0.0273667	1.06682	C7H11NO3	M-H	100 - 10.6 - 0.626	97.5921	46	21.8498	14.1121	20.8089	3.59724	1.95038	2.77082	104.73	18.3599	25.3397	22	11	1	1	1	0	1	0.71	57.61	3	1	14.72	37.63	157.169	157.074	C (53.49%), H (7.05%), N (8.91%), O (30.54%)	true	0	High	-1.78	3.89	1.06	-0.49	-0.54	143.76	4.51	4.11	47.22
N-ALPHA-ACETYL-L-ASPARAGINE	Organic acids	213.027	8.5486	HILIC+	0.302183	0.4536	-0.0758143	C6H10N2O4	M+H-H2O, M+Na, M+K	100 - 31.7 - 7.24 - 1.97	77.0334	36.7	175.181	105.996	183.197	3.87418	1.78398	10.9807	1052.09	144.457	205.906	22	12	1	4	0	0	0	0.5	113.97	6	4	14.87	49.26	174.156	174.064	C (41.38%), H (5.79%), N (16.09%), O (36.75%)	true	0	High	12.85	-1.61	5.04	-3.3	0.22	150.69	4.64	4.34	46.88
N-ALPHA-ACETYL-L-LYSINE	Amino acids	189.124	1.17838	RP+	0.100733	0.0683833	2.70599	C8H16N2O3	M+H	100 - 14.1	95.3027	39.7	30.3781	23.1639	23.9398	9.73892	2.67352	7.48576	161.448	26.3631	34.3931	29	13	1	6	0	0	0	0.75	95.91	5	3	18.73	47.78	188.227	188.116	C (51.05%), H (8.57%), N (14.88%), O (25.5%)	true	0	High	10.21	3.94	8.04	-2.38	0.11	183.37	6.1	4.38	60.11
N-CARBAMOYL-BETA-ALANINE	Amino acids	131.046	7.8648	ZICpHILIC-	0.23515	-0.11145	0.282312	C4H8N2O3	M-H	100 - 8.16	96.6718	43.8	6.7161	4.0892	7.48897	9.31734	2.84783	0.338156	45.9234	5.4601	7.97209	17	9	0	3	0	0	0	0.5	93.41	5	4	11.29	39.76	132.119	132.053	C (36.36%), H (6.1%), N (21.2%), O (36.33%)	true	0	High	15	-0.43	2.1	-2.14	0.23	114.68	5.17	2.92	42.09
NEPSILON,NEPSILON,NEPSILON-TRIMETHYLLYSINE	Amino acids	211.141	1.04408	RP+	0.0839333	0.104083	-2.38245	C9H21N2O2	M+Na	100	89.5088	38	41.2525	33.4206	29.2994	6.52707	2.20289	8.29411	176.84	36.3386	46.1664	34	13	1	6	0	0	0	0.89	63.32	3	2	20.81	63.79	189.278	189.16	C (57.11%), H (11.18%), N (14.8%), O (16.91%)	true	1	High	9.53	2.41	N/A	-6.2	0.34	203.76	6.76	3.94	62.38
NICOTINAMIDE	Not defined	123.055	1.56453	RP+	0.134317	0.0845333	-1.41715	C6H6N2O	M+H	100 - 7.03	99.3209	40.9	41.8234	39.1854	20.3434	10.4707	2.24136	12.4845	168.977	38.4115	45.2352	15	9	0	1	1	1	1	0	56.97	3	2	12.43	43.92	122.127	122.048	C (59.01%), H (4.95%), N (22.94%), O (13.1%)	true	0	High	5.64	7.32	9.38	0.1	-0.42	107.96	4.39	3.28	42.88
NICOTINIC ACID	Organic acids	122.025	1.33022	RP-	0.20155	-0.0797833	0.0499586	C6H5NO2	M-H	100 - 5.58	98.111	41	18.4446	8.82284	23.0119	8.5832	2.62021	0.567852	144.973	14.5852	22.304	14	9	0	1	1	1	1	0	50.19	3	1	11.79	31.16	123.111	123.032	C (58.54%), H (4.09%), N (11.38%), O (25.99%)	true	0	High	4.19	2.79	4.01	-0.17	-0.28	105.52	4.71	3.26	43.17
N-METHYL-D-ASPARTIC ACID	Amino acids	148.061	11.9735	HILIC+	1.66203	0.428517	1.24231	C5H9NO4	M+H-H2O, M+H, M+Na, M+K, 2M+H, 2M+Na	100 - 7.89 - 2.03 - 0.133 - 0.00411	97.2243	41.1	4445.91	4034.53	1920.37	0.463623	0.762847	70.757	10160.4	4123.84	4767.98	19	10	1	4	0	0	0	0.6	86.63	5	3	12.69	31.31	147.13	147.053	C (40.82%), H (6.17%), N (9.52%), O (43.5%)	true	0	High	10.34	1.46	3.19	-3.27	0.51	130.2	4.69	3.88	42.79
N-METHYL-L-GLUTAMIC ACID	Amino acids	182.043	7.57923	ZICpHILIC-	0.974317	-0.539783	-0.0724452	C6H11NO4	M+Na-2H	100 - 8.58 - 0.271	97.9782	40.7	2962.92	2979.98	1945.79	3.16094	1.01822	138.152	12459.5	2636.59	3289.26	22	11	1	5	0	0	0	0.67	86.63	5	3	14.49	36.06	161.157	161.069	C (44.72%), H (6.88%), N (8.69%), O (39.71%)	true	0	High	10.62	1.58	3.31	-3	0.57	147.17	5.15	3.74	49.03
NONANOIC ACID	Lipids/lipid-related	159.138	10.4285	RP+	0.25185	0.0385333	-2.08585	C9H18O2	M+H, M+2Na-H	100 - 2.58 - 0.116	92.6242	48.5	134.308	131.773	20.2093	3.44906	1.18363	92.9935	228.385	130.919	137.698	29	11	0	7	0	0	0	0.89	37.3	2	1	17.82	44.88	158.241	158.131	C (68.31%), H (11.47%), O (20.22%)	true	0	High	N/A	5.23	N/A	3.14	-3.02	174.78	7.62	3.68	62.79
O-ACETYL-L-CARNITINE	Quaternary amm,	204.123	1.36307	RP+	0.50365	-0.0469333	1.36687	C9H18NO4	M+H	100 - 10.8 - 0.308 - 0.0212	98.7703	41.6	21251.9	20524.4	11417.1	-0.297068	0.469766	4143.42	53944.9	19337.1	23166.7	32	14	1	6	0	0	0	0.78	63.6	3	1	20.14	61.8	204.245	204.123	C (52.93%), H (8.88%), N (6.86%), O (31.33%)	true	1	High	N/A	4.09	N/A	-4.45	0.54	203.03	5.62	4.3	60.39
OMEGA-HYDROXYDODECANOIC ACID	Lipids/lipid-related	215.166	8.39288	RP-	0.151183	-0.227117	4.7474	C12H24O3	M-H	100 - 6.52	92.6862	40.1	4.80676	3.99772	3.4921	9.39032	2.69383	0.490794	23.6647	4.22109	5.39243	39	15	0	11	0	0	0	0.92	57.53	3	2	23.97	60.61	216.321	216.173	C (66.63%), H (11.18%), O (22.19%)	true	0	High	-1.99	4.95	1.48	3.04	-2.91	234.4	10.07	3.04	83.73
OPHTHALMIC ACID	Amino acids	244.129	8.08315	ZICpHILIC-	0.0839833	-0.238383	-2.99269	C11H19N3O6	M-CO2-H	100 - 5.26	90.9678	40	5.44656	2.11469	7.3173	5.33347	2.16975	0	37.6187	4.21936	6.67377	39	20	2	9	0	0	0	0.64	165.8	9	5	26.15	66.96	289.288	289.127	C (45.67%), H (6.62%), N (14.53%), O (33.18%)	true	0	High	9.54	2.2	4.8	-2.84	-0.1	258.74	6.35	5.08	75.89
O-SUCCINYL-L-HOMOSERINE	Amino acids	184.06	12.2086	HILIC+	0.352583	0.463583	-4.25925	C8H13NO6	M+H-2H2O	100 - 14.7 - 6.53	91.4769	39.2	30.2789	20.2292	27.9853	7.6958	2.76202	6.33912	149.878	25.5854	34.9724	28	15	1	8	0	0	0	0.63	126.92	6	3	19.06	46.95	219.193	219.074	C (43.84%), H (5.98%), N (6.39%), O (43.79%)	true	0	High	9.46	1.69	2.71	-3.61	0.11	191.75	7.37	4.04	63.91
PALATINOSE	Carbohydrates	387.115	8.82213	ZICpHILIC-	0.386333	0.01795	0.484891	C12H22O11	M+FA-H	100 - 13.5 - 2.88 - 0.0634	99.435	53.1	216.199	108.426	278.577	8.08626	2.53571	5.13647	1758.87	169.479	262.92	45	23	9	5	2	0	2	1	189.53	11	8	28.97	68.77	342.297	342.116	C (42.11%), H (6.48%), O (51.41%)	false	0	High	N/A	10.28	N/A	-4.53	0.45	288.97	6.57	4.98	80.38
PALMITOYLCARNITINE	Quaternary amm,	400.341	13.0307	RP+	0.23505	0.44065	-1.64788	C23H46NO4	M+H, 2M+H	100 - 10.4 - 1.4	85.6998	38.8	1010.99	984.518	464.144	0.223098	0.464979	19.1649	2472.2	933.15	1088.84	74	28	1	20	0	0	0	0.91	63.6	3	1	45.83	126.24	400.623	400.342	C (68.96%), H (11.57%), N (3.5%), O (15.97%)	true	1	Low	N/A	4.22	N/A	2.03	-6.31	442.01	14.1	6.04	141.27
PARAXANTHINE	Nucleosides/analogs	179.057	2.28762	RP-	0.117567	0.0176167	-4.88026	C7H8N4O2	M-H	100 - 0.864 - 0.344 - 0.0525	91.9713	44.2	52.3173	46.4437	24.1251	0.616425	1.02592	14.7523	132	48.2712	56.3634	21	13	0	0	2	2	2	0.29	70.72	4	1	16.01	47.47	180.167	180.065	C (46.67%), H (4.48%), N (31.1%), O (17.76%)	true	0	High	-0.76	3.1	1.12	0.09	-0.77	147.32	5.08	3.69	55.74
PHENYLACETIC ACID	Organic acids	181.051	4.13527	RP-	0.134383	0.165267	1.49123	C8H8O2	M+FA-H	100 - 4.14 - 0.555	95.5474	40.5	252.9	101.309	388.364	19.5309	3.80907	12.9501	2956.95	187.767	318.034	18	10	0	2	1	1	0	0.13	37.3	2	1	14.52	37.37	136.15	136.052	C (70.58%), H (5.92%), O (23.5%)	true	0	High	N/A	4.55	N/A	1.61	-1.03	126.6	4.79	3.54	46.15
PHENYLPYRUVIC ACID	Organic acids	209.046	5.26115	ZICpHILIC-	0.6551	-0.00653333	1.58535	C9H8O3	M+FA-H	100 - 8.51 - 0.644	98.3394	54.6	240.877	232.762	81.0047	1.07397	0.887823	85.7619	539.32	227.291	254.462	20	12	0	3	1	1	0	0.11	54.37	3	1	16.46	42.71	164.16	164.047	C (65.85%), H (4.91%), O (29.24%)	true	0	High	N/A	3.33	N/A	1.9	-1.5	145.81	5.09	3.44	51.42
PREGNENOLONE SULFATE	Steroids	395.19	8.82962	RP-	0.285517	0.139617	0.187292	C21H32O5S	M-H	100 - 8.7 - 3.23 - 0.534 - 0.289 - 0.0956	83.9252	40.8	173.84	143.05	120.989	3.15006	1.54225	13.1843	695.713	153.549	194.131	59	27	7	3	4	0	0	0.86	80.67	4	1	41.66	103.75	396.54	396.197	C (63.61%), H (8.13%), O (20.17%), S (8.08%)	true	0	Low	N/A	-1.36	N/A	3.64	-4.77	372.62	9.15	4.04	108.72
PROPENOIC ACID	Organic acids	143.035	2.08648	ZICpHILIC-	0.487083	-0.0407	0.884041	C3H4O2	2M-H	100 - 5.28 - 0.555	98.0944	42.9	172.07	41.9963	412.772	27.045	4.85304	9.41221	3070.93	102.842	241.297	9	5	0	1	0	0	0	0	37.3	2	1	6.58	17.29	72.063	72.0211	C (50%), H (5.6%), O (44.4%)	true	0	High	N/A	4.52	N/A	0.53	-0.09	65.5	3.49	2.79	27.13
QUINIC ACID	Organic acids	191.056	8.5702	ZICpHILIC-	1.02453	0.4688	0.806351	C7H12O6	M-H, M+Cl	100 - 8.36 - 1.77 - 0.0344	99.3177	41	4441.27	2796.71	5165.46	6.92743	2.39728	17.0343	27799.4	3574.96	5307.59	25	13	2	1	1	0	0	0.86	118.22	6	5	16.2	39.71	192.167	192.063	C (43.75%), H (6.29%), O (49.95%)	true	0	High	N/A	3.46	N/A	-2.7	0.16	164.43	5.27	4	49.09
RAC-GLYCEROL 1-MYRISTATE	Lipids/lipid-related	303.253	13.3832	RP+	0.235017	0.143167	0.0937052	C17H34O4	M+H-H2O, M+H, M+Na	100 - 7.04 - 1.02 - 0.0439	88.8346	43.2	354.285	42.1336	845.068	15.6777	3.73882	7.46162	5629.04	212.556	496.014	55	21	1	16	0	0	0	0.94	66.76	3	2	34.05	84.91	302.455	302.246	C (67.51%), H (11.33%), O (21.16%)	true	0	Low	N/A	13.62	N/A	4.19	-5.57	328.31	12.42	4.87	110.79
11-DEOXYCORTISOL	#N/A	369.204	8.16217	RP+	0.184667	-0.0378333	0.130072	C21H30O4	M+Na	100 - 22.3 - 5.21	97.5952	48.9	11.3706	8.75541	8.93949	9.48853	2.81544	0.717145	54.6119	9.87137	12.8699	55	25	6	2	4	0	0	0.81	74.6	4	2	37.64	95.81	346.467	346.214	C (72.8%), H (8.73%), O (18.47%)	true	0	Moderate	N/A	12.59	N/A	2.58	-4.48	338.48	7.66	4.44	96.04
RIBITOL	(Poly)alcohols	151.061	7.42803	ZICpHILIC-	0.75595	0.0104667	0.558874	C5H12O5	M-H	100 - 5.64 - 0.696	99.4717	54.6	769.547	584.949	530.816	2.90259	1.50039	139.038	3272.46	680.523	858.572	22	10	3	4	0	0	0	1	101.15	5	5	13.26	32.44	152.146	152.068	C (39.47%), H (7.95%), O (52.58%)	true	0	High	N/A	12.76	N/A	-3.1	1.13	139.36	4.53	3.51	42.87
RIBOFLAVIN	Not defined	377.144	4.70378	RP+	0.167883	0.0837833	-3.24816	C17H20N4O6	M+H	100 - 0.223 - 1.09	81.7919	39.3	43.4186	22.148	57.9727	23.5302	4.07103	0.711362	473.597	33.6958	53.1413	47	27	3	5	3	3	2	0.41	158.54	10	5	35.45	96.59	376.369	376.138	C (54.25%), H (5.36%), N (14.89%), O (25.51%)	true	0	High	N/A	4.45	N/A	-0.55	-2.6	321.56	6.92	6.43	106.03
ROSMARINIC ACID	Organic acids	405.082	6.1509	RP-	0.134383	-0.0991	-3.20504	C18H16O8	M+FA-H	100 - 19.8 - 6.78 - 0.867 - 1.14	96.134	42.6	12.5192	8.10755	11.9735	3.42763	1.85558	0.585863	64.5652	10.5111	14.5273	42	26	1	7	2	2	0	0.11	144.52	7	5	34.62	90.95	360.318	360.085	C (60%), H (4.48%), O (35.52%)	true	0	High	N/A	3.13	N/A	3	-2.53	302.94	8.02	5.59	89.49
SALICYLAMIDE	Not defined	92.0506	1.63298	ZICpHILIC-	0.386333	0.16875	0.240831	C7H7NO2	M-CO2-H	100 - 18.6 - 0.333	90.8784	38.8	8.62047	3.05453	12.285	3.80263	2.05038	0	54.0673	6.56012	10.6808	17	10	0	1	1	1	0	0	64.31	3	3	13.93	48.05	137.138	137.048	C (61.31%), H (5.15%), N (10.21%), O (23.33%)	true	0	High	5.94	7.63	8.15	1.76	-1.2	120.75	4.42	3.65	46.56
SALICYLIC ACID	Organic acids	137.025	1.9857	ZICpHILIC-	3.86332	0.08035	0.392819	C7H6O3	M-CO2-H, M-H	100 - 8.61 - 1.07 - 0.00132	99.037	41.5	18024.2	2681.79	38251	19.5264	3.89152	109.816	275678	11609	24439.3	16	10	0	1	1	1	0	0	57.53	3	2	13.3	35.3	138.122	138.032	C (60.87%), H (4.38%), O (34.75%)	true	0	High	N/A	2.79	N/A	1.98	-1.07	118.3	4.73	3.56	46.55
S-CARBOXYMETHYL-L-CYSTEINE	Amino acids	178.018	6.05063	ZICpHILIC-	0.4367	-0.347083	0.981098	C5H9NO4S	M-H	100 - 8.93 - 0.611	93.5854	39.9	36.5305	9.01723	68.0129	16.3054	3.54753	0.229215	485.932	25.1239	47.9371	20	11	1	5	0	0	0	0.6	100.62	5	3	15.74	39.11	179.19	179.025	C (33.51%), H (5.06%), N (7.82%), O (35.71%), S (17.89%)	true	0	High	9.14	1.84	2.7	-3.3	-0.49	148.45	6.06	3.14	50.94
SEBACIC ACID	Organic acids	225.108	6.91977	RP+	0.201433	-0.000233333	-4.17829	C10H18O4	M+H-2H2O, M+H-H2O, M+H, M+Na	100 - 6.29 - 0.408 - 0.083	94.7678	57.8	212.844	139.031	197.065	2.29321	1.50679	24.1077	1036.79	179.794	245.894	32	14	0	9	0	0	0	0.8	74.6	4	2	20.24	51.14	202.25	202.121	C (59.39%), H (8.97%), O (31.64%)	true	0	High	N/A	4.72	N/A	2.27	-1.96	202.5	8.56	3.12	72.29
SEROTONIN	Not defined	199.084	3.1258	RP+	0.117517	0.1358	1.61844	C10H12N2O	M+Na	100 - 16.7	95.0263	40.3	22.4716	14.1395	23.7327	7.16135	2.29688	1.46412	153.204	18.4913	26.4519	25	13	0	2	2	2	1	0.2	62.04	2	3	21.3	52.35	176.219	176.095	C (68.16%), H (6.86%), N (15.9%), O (9.08%)	true	0	High	10	9.31	9.78	0.48	-1.51	162.95	5.45	4.36	59.02
SPHINGANINE	Lipids/lipid-related	302.307	11.6876	RP+	0.1511	0.187567	4.54861	C18H39NO2	M+H	100 - 12.1	91.2128	41.2	22.7654	20.8855	14.9299	-0.229214	0.493395	0	63.6937	20.2615	25.2693	60	21	2	16	0	0	0	1	66.48	3	3	36.66	90.93	301.515	301.298	C (71.7%), H (13.04%), N (4.65%), O (10.61%)	true	0	Low	9.29	14.42	11.82	4.77	-6.53	346.53	12.03	4.95	114.27
SUBERIC ACID	Lipids/lipid-related	173.082	5.42868	RP-	0.251967	0.0886833	0.298356	C8H14O4	M-H	100 - 2.02	92.6267	42.4	100.347	67.5462	76.3801	1.98691	1.69603	29.4102	342.19	87.5369	113.157	26	12	0	7	0	0	0	0.75	74.6	4	2	16.6	41.94	174.196	174.089	C (55.16%), H (8.1%), O (36.74%)	true	0	High	N/A	4.15	N/A	1.38	-0.91	168.62	7.39	3.06	60.76
SUCCINIC ACID	Organic acids	99.0091	1.85088	RP-	0.26875	-0.0991167	2.61882	C4H6O4	M-H2O-H	100 - 6.02	97.7769	40.4	6.71037	5.28714	4.21662	2.30921	1.52157	1.40084	23.076	6.00319	7.41756	14	8	0	3	0	0	0	0.5	74.6	4	2	9.38	23.54	118.088	118.027	C (40.68%), H (5.12%), O (54.19%)	true	0	High	N/A	3.55	N/A	-0.4	0.77	100.62	4.98	2.72	38.96
SUCROSE	Carbohydrates	365.105	10.3618	HILIC+	1.5614	0.191833	-0.442442	C12H22O11	M+Na	100 - 17.8 - 4.66 - 0.301 - 1.83 - 0.0185	93.8944	42.2	2694.3	1104.96	4370.88	19.3486	3.87026	34.2126	32286.4	1961.25	3427.35	45	23	9	5	2	0	2	1	189.53	11	8	28.97	68.77	342.297	342.116	C (42.11%), H (6.48%), O (51.41%)	false	0	High	N/A	11.84	N/A	-4.53	0.4	288.97	5.55	5.19	76.88
TAURINE	Sulfates/sulfonates	169.986	8.33035	HILIC+	0.503633	0.29535	1.19316	C2H7NO3S	M+H, M+Na, M+2Na-H, 2M+Na	100 - 4.88 - 0.745	94.6086	40.6	1763.91	1639.9	1027.77	4.38391	1.44506	62.9272	6843.01	1591.54	1936.28	14	7	0	2	0	0	0	1	80.39	4	2	10.73	24.61	125.14	125.015	C (19.2%), H (5.64%), N (11.19%), O (38.35%), S (25.62%)	true	0	High	9.34	-1.49	3.79	-2.61	0.99	101.6	4.42	3.09	35.36
TAUROLITHOCHOLIC ACID	Steroids	528.301	9.38385	RP-	0.151167	-0.15615	1.64152	C26H45NO5S	M+FA-H	100 - 23 - 9.69 - 12.8	88.0113	41.2	3.95175	3.65701	1.4741	1.47184	0.992976	1.15219	9.21269	3.70452	4.19898	78	33	9	7	4	0	0	0.96	107.19	6	3	52.12	129.61	483.71	483.302	C (64.56%), H (9.38%), N (2.9%), O (16.54%), S (6.63%)	true	0	Low	6.23	-1.04	2.37	2.88	-6.15	477.05	10.31	5.04	133.67
TESTOSTERONE	Steroids	289.217	9.30367	RP+	0.184667	0.0136667	2.46667	C19H28O2	M+H	100 - 8.51	87.7477	51.7	224.604	106.773	302.271	8.83922	2.73984	4.41497	1836.59	173.909	275.299	49	21	6	0	4	0	0	0.84	37.3	2	1	33.26	84.43	288.431	288.209	C (79.12%), H (9.79%), O (11.09%)	true	0	Moderate	-0.88	N/A	N/A	3.37	-4.36	293.35	7.14	4.13	84.36
TESTOSTERONE 17B-SULFATE	Steroids	333.153	6.90298	RP+	0.1511	-0.197017	3.57771	C19H28O5S	M+H-2H2O	100 - 43.1 - 30.9 - 3.24	73.8658	36.5	14.1397	12.6859	7.32453	25.0789	3.68499	4.14256	70.6939	12.9113	15.3681	53	25	6	2	4	0	0	0.84	80.67	4	1	38	94.42	368.49	368.166	C (61.93%), H (7.66%), O (21.71%), S (8.7%)	true	0	Moderate	N/A	-1.26	N/A	3.42	-4.35	338.26	8.33	4.07	97.15
THEOBROMINE	Amines/bases	203.054	3.47833	RP+	0.08395	-0.0316667	2.29165	C7H8N4O2	M+Na	100 - 15.4 - 15.4 - 9.49	78.3879	41.4	28.4086	26.7123	10.7964	6.97679	1.80045	13.8575	90.1911	26.5979	30.2193	21	13	0	0	2	2	2	0.29	70.72	4	1	16.19	45.26	180.167	180.065	C (46.67%), H (4.48%), N (31.1%), O (17.76%)	true	0	High	-0.9	6.79	2.94	-0.4	-0.77	147.36	5.02	3.92	55.25
THEOPHYLLINE	Amines/bases	181.072	3.93167	RP+	0.2854	0.0716667	0.936387	C7H8N4O2	M+H, M+Na, 2M+Na	100 - 6.32 - 0.406 - 0.0306 - 0.00871 - 0.0059	96.9943	42.8	4679.35	3340.97	3815.77	1.1434	1.17392	102.465	19147	4039.39	5319.3	21	13	0	0	2	2	2	0.29	69.3	3	1	16.13	43.62	180.167	180.065	C (46.67%), H (4.48%), N (31.1%), O (17.76%)	true	0	High	2.44	8.44	5.44	-0.81	-0.96	146.7	4.98	4.34	56.51
THYROXINE	Amino acids	777.694	8.14538	RP+	0.10075	0.0453833	-0.441398	C15H11I4NO4	M+H	100 - 21	94.7292	47.3	103.044	99.0143	25.5308	4.61084	1.46672	53.4083	226.091	98.7621	107.326	35	24	1	5	2	2	0	0.13	92.78	4	3	50.46	126.79	776.874	776.687	C (23.19%), H (1.43%), I (65.34%), N (1.8%), O (8.24%)	false	0	Moderate	9.43	0.27	4.39	3.73	-4.85	341.76	7.55	5.68	103.38
TRANS-4-HYDROXYPROLINE	Amino acids	176.029	9.9253	HILIC+	0.470117	-0.1097	0.945785	C5H9NO3	M+H, M+Na, M+2Na-H	100 - 4.44 - 0.16	97.9762	44.8	469.421	416.49	243.13	1.37845	1.16712	18.0675	1252.27	428.645	510.197	18	9	2	1	1	0	1	0.8	69.56	4	3	11.98	29.38	131.131	131.058	C (45.8%), H (6.92%), N (10.68%), O (36.6%)	true	0	High	10.62	1.64	6.66	-3.72	0.27	116.4	4.57	3.1	38.88
TRANS-ACONITIC ACID	Organic acids	173.009	9.84687	ZICpHILIC-	0.806283	-0.648717	0.35001	C6H6O6	M-CO2-H, M-H	100 - 6.34 - 0.332 - 0.00205	98.5723	40.9	2408.61	1034.67	4610.07	17.4992	4.05882	32.7448	30149.4	1635.44	3181.77	18	12	0	4	0	0	0	0.17	111.9	6	3	13.48	35.23	174.108	174.016	C (41.39%), H (3.47%), O (55.13%)	true	0	High	N/A	3.02	N/A	-0.52	0	137.94	5.14	4.02	49.77
TRIGONELLINE	Amines/bases	160.037	8.19607	HILIC+	0.637967	0.351067	1.10785	C7H8NO2	M+H, M+Na, 2M+Na	100 - 8.83 - 0.0621 - 0.00295	98.757	41.2	10577.9	7769.69	9016.11	2.86465	1.67407	437.895	47323.4	9065.79	12090	18	10	0	1	1	1	1	0.14	41.18	2	1	13.79	37.31	138.145	138.055	C (60.86%), H (5.84%), N (10.14%), O (23.16%)	true	1	High	N/A	2.78	N/A	-3.53	0.03	125.32	5.07	3.85	49.86
TYRAMINE	Amines/bases	120.081	7.70917	HILIC+	1.1081	-0.0108333	1.50024	C8H11NO	M+H-H2O	100 - 7.39	97.8398	54.1	710.836	603.456	768.409	60.3308	7.59044	268.171	7326.62	581.964	839.708	21	10	0	2	1	1	0	0.25	46.25	2	2	16.07	41.27	137.182	137.084	C (70.04%), H (8.08%), N (10.21%), O (11.66%)	true	0	High	9.66	10.41	9.94	0.68	-0.64	136.23	5.44	3.48	48.75
URACIL	Nucleosides/analogs	111.02	4.20293	ZICpHILIC-	1.49487	-0.0472833	0.486709	C4H4N2O2	M-H	100 - 6.66	98.1283	44.9	107.309	95.874	68.0947	28.5618	4.29761	28.9658	640.721	95.8883	118.729	12	8	0	0	1	1	1	0	66.24	4	2	9.86	26.94	112.088	112.027	C (42.86%), H (3.6%), N (24.99%), O (28.55%)	true	0	High	-1.1	12.01	5.45	0.72	-0.49	90.52	3.94	3.4	35.04
URIC ACID	Organic acids	167.021	1.58213	RP-	0.60465	0.0621333	2.63651	C5H4N4O3	M-H	100 - 7.86 - 0.204 - 0.0135 - 5.56e-05	98.6429	40.9	17662.6	19705.4	6505.58	-0.729217	-0.613956	2120.93	28742.7	16571.5	18753.6	16	12	0	0	2	2	2	0	115.15	6	4	14.23	37.26	168.112	168.028	C (35.72%), H (2.4%), N (33.33%), O (28.55%)	true	0	High	-1.96	8.17	3.09	0.75	-1.7	121.55	5.04	3.86	46.54
URIDINE	Nucleosides/analogs	243.063	6.1346	ZICpHILIC-	0.5375	-0.0664333	0.985929	C9H12N2O6	M-H, M+Cl, M+FA-H, 2M-H	100 - 11.6	97.601	44.8	4335.22	4240.14	1246.49	-0.153196	0.528984	2107.74	8111.25	4126.17	4544.27	29	17	4	2	2	1	2	0.56	122.82	7	4	20.86	52.89	244.203	244.07	C (44.27%), H (4.95%), N (11.47%), O (39.31%)	true	0	High	N/A	7.48	N/A	-2.05	-0.3	198.78	5.75	4.38	67.07
URIDINE DIPHOSPHATE GLUCOSE	Nucleotides/analogs	547.037	1.58213	RP-	0.167967	0.172133	-0.0216557	C15H24N2O17P2	M-H2O-H	100 - 1.14 - 0.114 - 0.18 - 0.157	82.0671	37.1	245.316	271.015	95.778	-0.62862	-0.56326	2.34401	427.574	229.252	261.379	60	36	11	9	3	1	3	0.73	295.03	15	9	44.22	106.78	566.302	566.055	C (31.81%), H (4.27%), N (4.95%), O (48.03%), P (10.94%)	false	0	High	N/A	1.73	N/A	-4.63	0.97	423.72	8.12	5.41	114.09
UROCANIC ACID	Organic acids	180.077	1.39665	RP+	0.167883	-0.04335	-1.23512	C6H6N2O2	M+ACN+H	100 - 22.8 - 2.67	86.1007	39.3	76.0102	16.1372	596.389	138.402	11.7524	4.27967	7049.38	-24.0117	176.032	16	10	0	2	1	1	1	0	65.98	3	2	13.07	35.89	138.126	138.043	C (52.17%), H (4.38%), N (20.28%), O (23.17%)	true	0	High	6.83	3.52	5.17	-0.88	-1.14	115.38	4.98	3.19	47.5
URSODEOXYCHOLIC ACID	Steroids	391.284	10.8788	RP-	0.218333	0.1388	-2.99857	C24H40O4	M-H, M+Cl, M+FA-H	100 - 17.7 - 3.57 - 0.055 - 0.017	92.4052	42.6	650.752	431.262	803.096	10.2875	2.92832	6.77816	5037.71	516.063	785.441	68	28	10	4	4	0	0	0.96	77.76	4	3	43.77	109.27	392.58	392.293	C (73.43%), H (10.27%), O (16.3%)	true	0	Low	-0.54	4.6	2.03	3.71	-5.08	404.87	9.27	4.55	110.55
VITAMIN B6	Not defined	185.092	1.93382	HILIC+	0.654717	0.123817	0.170736	C8H9NO3	M+NH4	100 - 11 - 7.49	92.9936	39.7	962.246	837.951	724.121	3.95417	1.8112	92.897	3746.42	840.802	1083.69	21	12	0	2	1	1	1	0.25	70.42	4	2	16.21	43.87	167.164	167.058	C (57.48%), H (5.43%), N (8.38%), O (28.71%)	true	0	High	4.11	7.97	6.04	0.18	0.53	148.01	5.12	3.91	54.24
XANTHINE	Nucleosides/analogs	151.026	6.31937	ZICpHILIC-	0.940617	-0.209267	1.21039	C5H4N4O2	M-H	100 - 7.43 - 0.653 - 0.0329	99.5387	41.9	4245.01	140.729	14312.4	44.0829	5.81712	30.7814	129749	1844.63	6645.38	15	11	0	0	2	2	2	0	94.92	5	3	13.54	35.81	152.113	152.033	C (39.48%), H (2.65%), N (36.83%), O (21.04%)	true	0	High	0.57	8.77	4.67	0.37	-1.61	113.12	4.72	3.86	44.51
XANTHOSINE	Nucleosides/analogs	285.083	3.04185	RP+	0.1343	0.03185	0.234971	C10H12N4O6	M+H, M+Na	100 - 22.6 - 0.56	90.7431	43.7	33.1601	22.3873	45.6284	97.7889	9.16823	9.89274	523.293	25.5077	40.8126	32	20	4	2	3	2	3	0.5	153.98	9	5	24.76	62.4	284.228	284.076	C (42.26%), H (4.26%), N (19.71%), O (33.77%)	true	0	High	0.08	11.33	5.69	-1.19	-1.15	222.07	6.84	4.6	75.9
XYLITOL	(Poly)alcohols	151.061	1.06145	RP-	0.100783	0.04145	-1.51555	C5H12O5	M-H	100 - 5.05	98.2678	41.1	7.5336	5.76966	5.7538	1.79418	1.35833	0	29.9737	6.56861	8.49858	22	10	3	4	0	0	0	1	101.15	5	5	13.26	32.44	152.146	152.068	C (39.47%), H (7.95%), O (52.58%)	true	0	High	N/A	12.76	N/A	-3.1	1.13	139.33	5.12	3.37	47.52
[truncated: 5 more columns]
